# Supplementary material for: Control of perovskite film crystallization and growth direction to target homogeneous monolithic structures
Source: Nat Commun. 2022 Nov 4;13:6655. doi: 10.1038/s41467-022-34332-3 (PMC9636165; doi:10.1038/s41467-022-34332-3)
Supplement: Supplementary file 2 — Source Data [file 41467_2022_34332_MOESM2_ESM.zip]

Archive with 2 entries (2 files):
- Main paper.xlsx
- Supplementary Information.xlsx
