# Supplementary material for: Control of perovskite film crystallization and growth direction to target homogeneous monolithic structures
Source: Nat Commun. 2022 Nov 4;13:6655. doi: 10.1038/s41467-022-34332-3 (PMC9636165; doi:10.1038/s41467-022-34332-3)
Supplement: Supplementary file 2 — Source Data [file 41467_2022_34332_MOESM2_ESM.zip › Main paper.xlsx]

## Sheet: Table 1
Sample	Perovskite	Additive	Scan direction	Voc [V]	Jsc [mA. cm-2]	FF	PCE [%]	HIa) [%]
						[%]
CsFAPI	Cs0.1FA0.9PbI3	No	Reverse	0.943	23.91	72.13	16.26	26
			Forward	0.846	23.83	59.36	11.96
CsFAPI/KC	K0.09Cs0.1FA0.81PbI3	KCl	Reverse	0.994	25.19	76.38	19.12	1
			Forward	0.995	25.16	76.03	19.03
CsFAPI/AKC	K0.05Cs0.1FA0.85PbI3	KCl+	Reverse	1.022	25.03	78.73	20.15	3
		NH4Cl	Forward	1.016	24.96	76.92	19.51
RbCsFA	Rb0.05Cs0.1FA0.85PbI3	No	Reverse	1.017	24.49	76.12	18.96	24
			Forward	1.006	24.36	58.89	14.43
RbCsFA	K0.05Rb0.05Cs0.1	KI+	Reverse	1.083	24.79	78.61	21.1	4
/KIAC	FA0.8PbI3	NH4Cl	Forward	1.072	24.66	76.74	20.29
MAPI	MAPbI3	No	Reverse	1.037	21.83	76.32	17.25	17
			Forward	1.001	21.81	65.24	14.24
MAPI	MAPbI3	Au_NPsb)	Reverse	1.059	23.37	76.81	19.01	16
/Au_NPs			Forward	1.047	23.11	66.12	16.02
FAPI	FAPbI3	No	Reverse	0.915	23.45	66.76	14.32	29
			Forward	0.859	23.18	51.23	10.21
FAPI	FA1-x MAxPbI3	MACl	Reverse	1.008	24.71	80.36	20.01	2
/MACl			Forward	1.003	24.69	78.58	19.46

## Sheet: Table 2
System	Additive	SUS-2a)	SLS-2b)	GIc) [%]	Growth directiond)
CsFAPI	No	-0.0392	-0.0183	53.3	D
	KCl	-0.0192	-0.0024	87.5	D
	KCl+NH4Cl	-0.0113	-0.0082	27.4	L
RbCsFAPI	No	-0.0266	-0.0434	-38.4	U
	KI+NH4Cl	-0.0371	-0.0323	12.9	L
MAPI	No	-0.0072	-0.0024	66.7	U
	Aunes	-0.0061	-0.0072	-15.2	L
FAPI	No	-0.0013	-0.0078	-83.3	D
	MACl	-0.0135	-0.0176	-23.3	L
CsFAPI NO				CsFAPI KCl				CsFAPI KCl+NH4Cl
Annealing Time	Upper layer integral area	Lower layer integral area		Annealing Time	Upper layer integral area	Lower layer integral area		Annealing Time	Upper layer integral area	Lower layer integral area
0s	2.08	1.93		0s	1.63	1.58		0s	1.63	1.21
5s	1.14	1.21		4s	0.77	0.45		5s	0.41	0.42
20s	0.54	0.78		20s	0.53	0.41		20s	0.19	0.34
30s	0.18	0.797		30s	0.26	0.43		30s	0.13	0.21
Upper layer linear fitting line	y= -0.03923x+1.32635			Upper layer linear fitting line	y= -0.01915x+0.88763			Upper layer linear fitting line	y= -0.01125x+0.44263
Lower layer linear fitting line	y= -0.01832x+1.25186			Lower layer linear fitting line	y= -0.00238x+0.45421			Lower layer linear fitting line	y= -0.00816x+1.18103
RbCsFAPI NO				RbCsFAPI ki+NH4Cl				MAPI NO
Annealing Time	Upper layer integral area	Lower layer integral area		Annealing Time	Upper layer integral area	Lower layer integral area		Annealing Time	Upper layer integral area	Lower layer integral area
0s	3.22	3.43		0s	2.36	2.12		0s	1.67	1.96
5s	1.16	2.19		5s	1.48	1.65		10s	0.59	0.64
20s	0.72	1.34		20s	1.11	1.17		15s	0.41	0.63
30s	0.56	1.18		30s	0.52	0.86		60s	0.18	0.54
Upper layer linear fitting line	y= -0.02661x+1.28277			Upper layer linear fitting line	y= -0.03712x+1.72085			Upper layer linear fitting line	y= -0.00718x+0.59105
Lower layer linear fitting line	y= -0.04339x+2.37801			Lower layer linear fitting line	y= -0.03233x+1.80658			Lower layer linear fitting line	y= -0.00239x+0.66582
MAPI Aunes				FAPI NO				FAPI MACl
Annealing Time	Upper layer integral area	Lower layer integral area		Annealing Time	Upper layer integral area	Lower layer integral area		Annealing Time	Upper layer integral area	Lower layer integral area
0s	1.78	2.33		0s	2.18	1.22		0s	2.62	1.62
10s	0.73	1.09		60s	0.21	0.81		4s	0.71	1.01
15s	0.38	0.95		120s	0.15	0.42		20s	0.52	0.81
60s	0.29	0.61		150s	0.11	0.174		30s	0.37	0.53
Upper layer linear fitting line	y= -0.00611x+0.63979			Upper layer linear fitting line	y= -0.00132x+0.27714			Upper layer linear fitting line	y= -0.01347x+0.76671
Lower layer linear fitting line	y= -0.00723x+1.10659			Lower layer linear fitting line	y= -0.00783x+1.22524			Lower layer linear fitting line	y= -0.01757x+1.09501

## Sheet: Table 3
System	Additive	Annealing time [s]	Upper layer RSR(a) [%]	Lower layer RSR(b) [%]	MLU(c)
CsFAPI	/	30	18.43	81.65	4.43
	KC	30	37.71	62.38	1.65
	AKC	30	38.23	61.84	1.62
RbCsFAPI	/	30	32.27	67.83	2.1
	KIAC	30	37.71	62.34	1.65
MAPI	/	60	25.03	75.06	3
	Au_NPs	60	32.35	67.73	2.09
FAPI	/	150	38.72	61.37	1.58
	MACl	30	41.19	58.92	1.43
CsFAPI /				CsFAPI KC				CsFAPI AKC
Annealing Time	Upper layer integral area	Lower layer integral area		Annealing Time	Upper layer integral area	Lower layer integral area		Annealing Time	Upper layer integral area	Lower layer integral area
30s	0.18	0.797		30s	0.26	0.43		30s	0.13	0.21
RbCsFAPI /				RbCsFAPI KIAC				MAPI /
Annealing Time	Upper layer integral area	Lower layer integral area		Annealing Time	Upper layer integral area	Lower layer integral area		Annealing Time	Upper layer integral area	Lower layer integral area
30s	0.56	1.18		30s	0.52	0.86		60s	0.18	0.54
MAPI Aunes				FAPI /				FAPI MACl
Annealing Time	Upper layer integral area	Lower layer integral area		Annealing Time	Upper layer integral area	Lower layer integral area		Annealing Time	Upper layer integral area	Lower layer integral area
60s	0.29	0.61		150s	0.11	0.174		30s	0.37	0.53

## Sheet: Fig.2
Fig.2a				Fig.2b				Fig.2c				Fig.2d				Fig.2e				Fig.2f				Fig.2g			Fig.2h
W/O CB 25s		W/O CB 40s		W/O CB 25s		With CB 25s		With CB 25s		With CB 40s		W/O CB 25s		W/O CB 40s		W/O CB 25s		With CB 25s		With CB 25s		With CB 40s			upper layer	lower layer		upper layer	lower layer
x	y	x	y	x	y	x	y	x	y	x	y	x	y	x	y	x	y	x	y	x	y	x	y	W/O CB 25s	1.21	3.35	W/O CB 25s	2.44	4.15
0	0	0	0	0	0	0	0	0	0	0	0	0	0	0	0	0	0	0	0	0	0	0	0	W/O CB 40s	0.75	4.32	W/O CB 40s	2.32	1.9
0.11197	0.01251	0.26829	0.00697	0.11197	0.01251	0.1026	0.00697	0.1026	0.00697	0.15037	0.00119	0.15	0.00764	0.25	0.01128	0.15	0.00764	0.28	0.01036	0.28	0.01036	0.2	0.00615	With CB 25s	1.24	4.41	With CB 25s	1.71	1.98
0.34522	0.03173	0.53559	0.01609	0.34522	0.03173	0.3591	0.01613	0.3591	0.01613	0.37592	0.01788	0.4	0.0383	0.5	0.02521	0.4	0.0383	0.536	0.03232	0.536	0.03232	0.5	0.00676	With CB 40s	1.51	5.63	With CB 40s	1.6	1.2
0.57847	0.05135	0.80289	0.02584	0.57847	0.05135	0.6156	0.02619	0.6156	0.02619	0.60147	0.03708	0.65	0.08758	0.75	0.04312	0.65	0.08758	0.792	0.05719	0.792	0.05719	0.8	0.02218
0.81172	0.07109	1.07019	0.03607	0.81172	0.07109	0.8721	0.03709	0.8721	0.03709	0.82703	0.05612	0.9	0.13908	1	0.06499	0.9	0.13908	1.048	0.08453	1.048	0.08453	1.1	0.03992
1.04497	0.09061	1.33749	0.04662	1.04497	0.09061	1.1286	0.04871	1.1286	0.04871	1.05258	0.0747	1.15	0.19152	1.25	0.09059	1.15	0.19152	1.304	0.11374	1.304	0.11374	1.4	0.05968
1.27822	0.10963	1.60479	0.05733	1.27822	0.10963	1.3851	0.06093	1.3851	0.06093	1.27813	0.0926	1.4	0.24357	1.5	0.11953	1.4	0.24357	1.56	0.14414	1.56	0.14414	1.7	0.08105
1.51147	0.12786	1.87209	0.06802	1.51147	0.12786	1.6416	0.07364	1.6416	0.07364	1.50368	0.1096	1.65	0.29385	1.75	0.15123	1.65	0.29385	1.816	0.17494	1.816	0.17494	2	0.10354
1.74472	0.14504	2.13939	0.07852	1.74472	0.14504	1.8981	0.0867	1.8981	0.0867	1.72924	0.12558	1.9	0.34103	2	0.18496	1.9	0.34103	2.072	0.20531	2.072	0.20531	2.3	0.12658
1.97797	0.16093	2.40669	0.08869	1.97797	0.16093	2.1546	0.09996	2.1546	0.09996	1.95479	0.14042	2.15	0.38388	2.25	0.21987	2.15	0.38388	2.328	0.23441	2.328	0.23441	2.6	0.14955
2.21122	0.17535	2.67399	0.09839	2.21122	0.17535	2.4111	0.11328	2.4111	0.11328	2.18034	0.15411	2.4	0.42131	2.5	0.25499	2.4	0.42131	2.584	0.26139	2.584	0.26139	2.9	0.17181
2.44447	0.18814	2.94129	0.10751	2.44447	0.18814	2.6676	0.12653	2.6676	0.12653	2.40589	0.16666	2.65	0.45245	2.75	0.28934	2.65	0.45245	2.84	0.28549	2.84	0.28549	3.2	0.19273
2.67772	0.19921	3.20859	0.11595	2.67772	0.19921	2.9241	0.13959	2.9241	0.13959	2.63145	0.17812	2.9	0.47664	3	0.32189	2.9	0.47664	3.096	0.30602	3.096	0.30602	3.5	0.2117
2.91097	0.2085	3.47589	0.12368	2.91097	0.2085	3.1806	0.15233	3.1806	0.15233	2.857	0.18859	3.15	0.49351	3.25	0.35166	3.15	0.49351	3.352	0.32242	3.352	0.32242	3.8	0.22818
3.14422	0.21601	3.74319	0.13065	3.14422	0.21601	3.4371	0.16466	3.4371	0.16466	3.08255	0.19821	3.4	0.50293	3.5	0.37778	3.4	0.50293	3.608	0.33428	3.608	0.33428	4.1	0.24172
3.37747	0.22177	4.01049	0.13687	3.37747	0.22177	3.6936	0.17649	3.6936	0.17649	3.30811	0.2071	3.65	0.50508	3.75	0.39946	3.65	0.50508	3.864	0.34136	3.864	0.34136	4.4	0.25196
3.61071	0.22587	4.27779	0.14236	3.61071	0.22587	3.9501	0.18776	3.9501	0.18776	3.53366	0.21542	3.9	0.50036	4	0.4161	3.9	0.50036	4.12	0.34356	4.12	0.34356	4.7	0.25869
3.84396	0.22841	4.54509	0.14718	3.84396	0.22841	4.2066	0.19842	4.2066	0.19842	3.75921	0.2233	4.15	0.48944	4.25	0.42728	4.15	0.48944	4.376	0.34101	4.376	0.34101	5	0.26179
4.07721	0.22954	4.81239	0.1514	4.07721	0.22954	4.4631	0.20844	4.4631	0.20844	3.98476	0.23086	4.4	0.47315	4.5	0.43278	4.4	0.47315	4.632	0.33397	4.632	0.33397	5.3	0.2613
4.31046	0.22944	5.07969	0.1551	4.31046	0.22944	4.7196	0.21784	4.7196	0.21784	4.21032	0.23819	4.65	0.45248	4.75	0.43259	4.65	0.45248	4.888	0.32286	4.888	0.32286	5.6	0.25738
4.54371	0.22828	5.34699	0.15838	4.54371	0.22828	4.9761	0.22663	4.9761	0.22663	4.43587	0.24538	4.9	0.42851	5	0.42692	4.9	0.42851	5.144	0.30825	5.144	0.30825	5.9	0.25031
4.77696	0.22627	5.61429	0.16134	4.77696	0.22627	5.2326	0.23484	5.2326	0.23484	4.66142	0.25245	5.15	0.40238	5.25	0.41616	5.15	0.40238	5.4	0.2908	5.4	0.2908	6.2	0.24048
5.01021	0.22361	5.88159	0.1641	5.01021	0.22361	5.4891	0.24252	5.4891	0.24252	4.88697	0.25941	5.4	0.3752	5.5	0.40089	5.4	0.3752	5.656	0.27124	5.656	0.27124	6.5	0.22835
5.24346	0.22049	6.14889	0.16674	5.24346	0.22049	5.7456	0.24975	5.7456	0.24975	5.11253	0.26625	5.65	0.34801	5.75	0.38183	5.65	0.34801	5.912	0.25034	5.912	0.25034	6.8	0.21444
5.47671	0.2171	6.41619	0.16938	5.47671	0.2171	6.0021	0.25659	6.0021	0.25659	5.33808	0.27291	5.9	0.32177	6	0.35979	5.9	0.32177	6.168	0.22887	6.168	0.22887	7.1	0.19931
5.70996	0.21362	6.68349	0.17211	5.70996	0.21362	6.2586	0.26312	6.2586	0.26312	5.56363	0.27934	6.15	0.29729	6.25	0.33566	6.15	0.29729	6.424	0.20758	6.424	0.20758	7.4	0.18353
5.94321	0.2102	6.95079	0.17499	5.94321	0.2102	6.5151	0.26941	6.5151	0.26941	5.78918	0.28549	6.4	0.27519	6.5	0.31034	6.4	0.27519	6.68	0.18715	6.68	0.18715	7.7	0.16766
6.17646	0.20698	7.21809	0.17812	6.17646	0.20698	6.7716	0.27554	6.7716	0.27554	6.01474	0.2913	6.65	0.25593	6.75	0.28472	6.65	0.25593	6.936	0.16817	6.936	0.16817	8	0.15219
6.40971	0.20409	7.48539	0.18155	6.40971	0.20409	7.0281	0.28157	7.0281	0.28157	6.24029	0.29671	6.9	0.23979	7	0.25961	6.9	0.23979	7.192	0.15113	7.192	0.15113	8.3	0.13757
6.64296	0.2016	7.75269	0.18533	6.64296	0.2016	7.2846	0.28754	7.2846	0.28754	6.46584	0.30172	7.15	0.22686	7.25	0.23575	7.15	0.22686	7.448	0.13639	7.448	0.13639	8.6	0.12419
6.87621	0.19958	8.01999	0.18951	6.87621	0.19958	7.5411	0.29348	7.5411	0.29348	6.69139	0.30633	7.4	0.21704	7.5	0.21375	7.4	0.21704	8.074	0.112	8.074	0.112	8.9	0.11232
7.10946	0.19808	8.28729	0.19412	7.10946	0.19808	7.7976	0.29942	7.7976	0.29942	6.91695	0.31057	7.65	0.21012	7.75	0.19407	7.65	0.21012	8.8113	0.1009	8.8113	0.1009	9.2	0.10215
7.34271	0.19711	8.55459	0.19919	7.34271	0.19711	8.0541	0.30533	8.0541	0.30533	7.1425	0.31452	7.9	0.20577	8	0.17704	7.9	0.20577	9.24	0.09829	9.24	0.09829	9.5	0.09379
7.57596	0.19667	8.82189	0.20474	7.57596	0.19667	8.3106	0.31121	8.3106	0.31121	7.36805	0.31828	8.15	0.20355	8.25	0.16283	8.15	0.20355	9.496	0.09684	9.496	0.09684	9.8	0.08726
7.80921	0.19674	9.08919	0.21078	7.80921	0.19674	8.5671	0.31701	8.5671	0.31701	7.5936	0.32198	8.4	0.20301	8.5	0.15146	8.4	0.20301	9.752	0.09855	9.752	0.09855	10.1	0.08248
8.04245	0.19727	9.35649	0.21733	8.04245	0.19727	8.8236	0.32266	8.8236	0.32266	7.81916	0.32578	8.65	0.20367	8.75	0.14281	8.65	0.20367	10.008	0.09996	10.008	0.09996	10.4	0.07931
8.2757	0.19823	9.62379	0.22438	8.2757	0.19823	9.0801	0.3281	9.0801	0.3281	8.04471	0.32985	8.9	0.20507	9	0.13667	8.9	0.20507	10.264	0.10423	10.264	0.10423	10.7	0.07758
8.50895	0.19955	9.89109	0.23193	8.50895	0.19955	9.3366	0.33323	9.3366	0.33323	8.27026	0.33435	9.15	0.20678	9.25	0.13274	9.15	0.20678	10.52	0.10851	10.52	0.10851	11	0.07706
8.7422	0.20115	10.15839	0.23995	8.7422	0.20115	9.5931	0.33798	9.5931	0.33798	8.49582	0.33944	9.4	0.20846	9.5	0.13064	9.4	0.20846	10.776	0.11261	10.776	0.11261	11.3	0.07751
8.97545	0.20298	10.42569	0.24842	8.97545	0.20298	9.8496	0.34226	9.8496	0.34226	8.72137	0.34526	9.65	0.20983	9.75	0.12998	9.65	0.20983	11.032	0.11637	11.032	0.11637	11.6	0.07866
9.2087	0.20496	10.69299	0.2573	9.2087	0.20496	10.1061	0.34597	10.1061	0.34597	8.94692	0.35193	9.9	0.21071	10	0.13036	9.9	0.21071	11.288	0.11969	11.288	0.11969	11.9	0.08027
9.44195	0.20702	10.96029	0.26653	9.44195	0.20702	10.3626	0.34904	10.3626	0.34904	9.17247	0.3595	10.15	0.211	10.25	0.13138	10.15	0.211	11.544	0.12252	11.544	0.12252	12.2	0.08214
9.6752	0.2091	11.22759	0.27603	9.6752	0.2091	10.6191	0.35141	10.6191	0.35141	9.39803	0.368	10.4	0.2107	10.5	0.13271	10.4	0.2107	11.8	0.12485	11.8	0.12485	12.5	0.08405
9.90845	0.21115	11.49489	0.28572	9.90845	0.21115	10.8756	0.35304	10.8756	0.35304	9.62358	0.37739	10.65	0.20985	10.75	0.13405	10.65	0.20985	12.056	0.12669	12.056	0.12669	12.8	0.08584
10.1417	0.21311	11.76219	0.29549	10.1417	0.21311	11.1321	0.35389	11.1321	0.35389	9.84913	0.38758	10.9	0.20859	11	0.13518	10.9	0.20859	12.312	0.12809	12.312	0.12809	13.1	0.08741
10.37495	0.21496	12.02949	0.30521	10.37495	0.21496	11.3886	0.35395	11.3886	0.35395	10.07468	0.39843	11.15	0.20706	11.25	0.13595	11.15	0.20706	12.568	0.12912	12.568	0.12912	13.4	0.08865
10.6082	0.21668	12.29679	0.31476	10.6082	0.21668	11.6451	0.35325	11.6451	0.35325	10.30024	0.40972	11.4	0.20544	11.5	0.13627	11.4	0.20544	12.824	0.12983	12.824	0.12983	13.7	0.08953
10.84145	0.21824	12.56409	0.32397	10.84145	0.21824	11.9016	0.35181	11.9016	0.35181	10.52579	0.42123	11.65	0.20393	11.75	0.13614	11.65	0.20393	13.08	0.13031	13.08	0.13031	14	0.09002
11.0747	0.21965	12.83139	0.3327	11.0747	0.21965	12.1581	0.34968	12.1581	0.34968	10.75134	0.43267	11.9	0.2027	12	0.13558	11.9	0.2027	13.336	0.13061	13.336	0.13061	14.3	0.09014
11.30795	0.22091	13.09869	0.34077	11.30795	0.22091	12.4146	0.34693	12.4146	0.34693	10.97689	0.44375	12.15	0.20188	12.25	0.13469	12.15	0.20188	13.592	0.13079	13.592	0.13079	14.6	0.08991
11.5412	0.22205	13.36599	0.34802	11.5412	0.22205	12.6711	0.34363	12.6711	0.34363	11.20245	0.45416	12.4	0.20159	12.5	0.13358	12.4	0.20159	13.848	0.13087	13.848	0.13087	14.9	0.08937
11.77445	0.22308	13.63329	0.3543	11.77445	0.22308	12.9276	0.33988	12.9276	0.33988	11.428	0.46359	12.65	0.20188	12.75	0.13237	12.65	0.20188	14.104	0.13087	14.104	0.13087	15.2	0.08857
12.0077	0.22402	13.90059	0.35945	12.0077	0.22402	13.1841	0.33574	13.1841	0.33574	11.65355	0.47176	12.9	0.20278	13	0.13119	12.9	0.20278	14.36	0.13081	14.36	0.13081	15.5	0.08755
12.24095	0.22492	14.16789	0.36334	12.24095	0.22492	13.4406	0.33132	13.4406	0.33132	11.8791	0.47839	13.15	0.20425	13.25	0.13017	13.15	0.20425	14.616	0.13065	14.616	0.13065	15.8	0.08635
12.47419	0.2258	14.43519	0.36586	12.47419	0.2258	13.6971	0.32668	13.6971	0.32668	12.10466	0.48329	13.4	0.20621	13.5	0.12939	13.4	0.20621	14.872	0.13039	14.872	0.13039	16.1	0.08502
12.70744	0.22668	14.70249	0.36692	12.70744	0.22668	13.9536	0.32188	13.9536	0.32188	12.33021	0.48626	13.65	0.20857	13.75	0.12894	13.65	0.20857	15.128	0.12999	15.128	0.12999	16.4	0.08356
12.94069	0.22758	14.96979	0.36647	12.94069	0.22758	14.2101	0.31698	14.2101	0.31698	12.55576	0.48719	13.9	0.21119	14	0.12883	13.9	0.21119	15.384	0.12941	15.384	0.12941	16.7	0.082
13.17394	0.22851	15.23709	0.36448	13.17394	0.22851	14.4666	0.31202	14.4666	0.31202	12.78132	0.48603	14.15	0.21392	14.25	0.12908	14.15	0.21392	15.64	0.12863	15.64	0.12863	17	0.08034
13.40719	0.22948	15.50439	0.36094	13.40719	0.22948	14.7231	0.307	14.7231	0.307	13.00687	0.48277	14.4	0.21662	14.5	0.12965	14.4	0.21662	15.896	0.12761	15.896	0.12761	17.3	0.0786
13.64044	0.23048	15.77169	0.3559	13.64044	0.23048	14.9796	0.30192	14.9796	0.30192	13.23242	0.47747	14.65	0.21915	14.75	0.13047	14.65	0.21915	16.152	0.12634	16.152	0.12634	17.6	0.07676
13.87369	0.23149	16.03899	0.34943	13.87369	0.23149	15.2361	0.29677	15.2361	0.29677	13.45797	0.47023	14.9	0.22138	15	0.13147	14.9	0.22138	16.408	0.12482	16.408	0.12482	17.9	0.07483
14.10694	0.23248	16.30629	0.34161	14.10694	0.23248	15.4926	0.29151	15.4926	0.29151	13.68352	0.4612	15.15	0.22322	15.25	0.13255	15.15	0.22322	16.664	0.12303	16.664	0.12303	18.2	0.0728
14.34019	0.23342	16.57359	0.33259	14.34019	0.23342	15.7491	0.28609	15.7491	0.28609	13.90908	0.45057	15.4	0.2246	15.5	0.1336	15.4	0.2246	16.92	0.12101	16.92	0.12101	18.5	0.07069
14.57344	0.23426	16.84089	0.32248	14.57344	0.23426	16.0056	0.28048	16.0056	0.28048	14.13463	0.43855	15.65	0.22548	15.75	0.13453	15.65	0.22548	17.176	0.11877	17.176	0.11877	18.8	0.0685
14.80669	0.23495	17.10819	0.31147	14.80669	0.23495	16.2621	0.2746	16.2621	0.2746	14.36018	0.42538	15.9	0.22585	16	0.13524	15.9	0.22585	17.432	0.11634	17.432	0.11634	19.1	0.06625
15.03994	0.23542	17.37549	0.29971	15.03994	0.23542	16.5186	0.26841	16.5186	0.26841	14.58574	0.41129	16.15	0.22573	16.25	0.13565	16.15	0.22573	17.688	0.11377	17.688	0.11377	19.4	0.06397
15.27319	0.23561	17.64279	0.28739	15.27319	0.23561	16.7751	0.26186	16.7751	0.26186	14.81129	0.39651	16.4	0.22515	16.5	0.13571	16.4	0.22515	17.944	0.1111	17.944	0.1111	19.7	0.06169
15.50644	0.23547	17.91009	0.27467	15.50644	0.23547	17.0316	0.25491	17.0316	0.25491	15.03684	0.38128	16.65	0.22419	16.75	0.13537	16.65	0.22419	18.2	0.10837	18.2	0.10837	20	0.05944
15.73969	0.23494	18.17739	0.26173	15.73969	0.23494	17.2881	0.24753	17.2881	0.24753	15.26239	0.3658	16.9	0.2229	17	0.13462	16.9	0.2229	18.456	0.10562	18.456	0.10562	20.3	0.05725
15.97294	0.23395	18.44469	0.24872	15.97294	0.23395	17.5446	0.23972	17.5446	0.23972	15.48795	0.35025	17.15	0.22135	17.25	0.13347	17.15	0.22135	18.712	0.1029	18.712	0.1029	20.6	0.05517
16.20619	0.23247	18.71199	0.23579	16.20619	0.23247	17.8011	0.23148	17.8011	0.23148	15.7135	0.33481	17.4	0.21963	17.5	0.13192	17.4	0.21963	18.968	0.10022	18.968	0.10022	20.9	0.05323
16.43944	0.23046	18.97929	0.22308	16.43944	0.23046	18.0576	0.22284	18.0576	0.22284	15.93905	0.3196	17.65	0.21777	17.75	0.13003	17.65	0.21777	19.224	0.09762	19.224	0.09762	21.2	0.05145
16.67268	0.2279	19.24659	0.21068	16.67268	0.2279	18.3141	0.21384	18.3141	0.21384	16.1646	0.30473	17.9	0.21582	18	0.12784	17.9	0.21582	19.48	0.09512	19.48	0.09512	21.5	0.04985
16.90593	0.22478	19.51389	0.19869	16.90593	0.22478	18.5706	0.20454	18.5706	0.20454	16.39016	0.29029	18.15	0.21382	18.25	0.12539	18.15	0.21382	19.736	0.0927	19.736	0.0927	21.8	0.04844
17.13918	0.22109	19.78119	0.18718	17.13918	0.22109	18.8271	0.19502	18.8271	0.19502	16.61571	0.27632	18.4	0.21177	18.5	0.12274	18.4	0.21177	19.992	0.09039	19.992	0.09039	22.1	0.04721
17.37243	0.21685	20.04849	0.17619	17.37243	0.21685	19.0836	0.18536	19.0836	0.18536	16.84126	0.26288	18.65	0.20965	18.75	0.11993	18.65	0.20965	20.248	0.08817	20.248	0.08817	22.4	0.04615
17.60568	0.2121	20.31579	0.16576	17.60568	0.2121	19.3401	0.17566	19.3401	0.17566	17.06681	0.24998	18.9	0.20747	19	0.11702	18.9	0.20747	20.504	0.08602	20.504	0.08602	22.7	0.04524
17.83893	0.20686	20.58309	0.15589	17.83893	0.20686	19.5966	0.166	19.5966	0.166	17.29237	0.23762	19.15	0.20516	19.25	0.11402	19.15	0.20516	20.76	0.08395	20.76	0.08395	23	0.04445
18.07218	0.20119	20.85039	0.14659	18.07218	0.20119	19.8531	0.15649	19.8531	0.15649	17.51792	0.22582	19.4	0.20271	19.5	0.11096	19.4	0.20271	21.016	0.08193	21.016	0.08193	23.3	0.04374
18.30543	0.19514	21.11769	0.13784	18.30543	0.19514	20.1096	0.14721	20.1096	0.14721	17.74347	0.21456	19.65	0.20007	19.75	0.10786	19.65	0.20007	21.272	0.07995	21.272	0.07995	23.6	0.04307
18.53868	0.18878	21.38499	0.12962	18.53868	0.18878	20.3661	0.13825	20.3661	0.13825	17.96902	0.20384	19.9	0.19719	20	0.10472	19.9	0.19719	21.528	0.07801	21.528	0.07801	23.9	0.04241
18.77193	0.18218	21.65229	0.1219	18.77193	0.18218	20.6226	0.12968	20.6226	0.12968	18.19458	0.19364	20.15	0.19406	20.25	0.10155	20.15	0.19406	21.784	0.07609	21.784	0.07609	24.2	0.04173
19.00518	0.17541	21.91959	0.11465	19.00518	0.17541	20.8791	0.12155	20.8791	0.12155	18.42013	0.18395	20.4	0.19065	20.5	0.09834	20.4	0.19065	22.04	0.07419	22.04	0.07419	24.5	0.04098
19.23843	0.16853	22.18689	0.10783	19.23843	0.16853	21.1356	0.11391	21.1356	0.11391	18.64568	0.17478	20.65	0.18696	20.75	0.09508	20.65	0.18696	22.296	0.0723	22.296	0.0723	24.8	0.04015
19.47168	0.16161	22.45419	0.10141	19.47168	0.16161	21.3921	0.10679	21.3921	0.10679	18.87124	0.1661	20.9	0.18301	21	0.09178	20.9	0.18301	22.552	0.07045	22.552	0.07045	25.1	0.03923
19.70493	0.15471	22.72149	0.09536	19.70493	0.15471	21.6486	0.10019	21.6486	0.10019	19.09679	0.15791	21.15	0.17884	21.25	0.08843	21.15	0.17884	22.808	0.06862	22.808	0.06862	25.4	0.0382
19.93818	0.1479	22.98879	0.08964	19.93818	0.1479	21.9051	0.09411	21.9051	0.09411	19.32234	0.15021	21.4	0.17447	21.5	0.08505	21.4	0.17447	23.064	0.06683	23.064	0.06683	25.7	0.03707
20.17143	0.14121	23.25609	0.08424	20.17143	0.14121	22.1616	0.08854	22.1616	0.08854	19.54789	0.14298	21.65	0.16999	21.75	0.08163	21.65	0.16999	23.32	0.06508	23.32	0.06508	26	0.03586
20.40468	0.13469	23.52339	0.07913	20.40468	0.13469	22.4181	0.08344	22.4181	0.08344	19.77345	0.13622	21.9	0.16545	22	0.07821	21.9	0.16545	23.576	0.06339	23.576	0.06339	26.3	0.03458
20.63793	0.12837	23.79069	0.07428	20.63793	0.12837	22.6746	0.07879	22.6746	0.07879	19.999	0.12991	22.15	0.16092	22.25	0.07479	22.15	0.16092	23.832	0.06175	23.832	0.06175	26.6	0.03326
20.87117	0.12228	24.05799	0.0697	20.87117	0.12228	22.9311	0.07454	22.9311	0.07454	20.22455	0.12403	22.4	0.15649	22.5	0.07143	22.4	0.15649	24.088	0.06018	24.088	0.06018	26.9	0.03191
21.10443	0.11644	24.32529	0.06536	21.10443	0.11644	23.1876	0.07065	23.1876	0.07065	20.4501	0.11856	22.65	0.15223	22.75	0.06813	22.65	0.15223	24.344	0.05867	24.344	0.05867	27.2	0.03057
21.33768	0.11085	24.59259	0.06126	21.33768	0.11085	23.4441	0.06707	23.4441	0.06707	20.67565	0.11349	22.9	0.14818	23	0.06494	22.9	0.14818	24.6	0.05723	24.6	0.05723	27.5	0.02926
21.57092	0.10552	24.85989	0.0574	21.57092	0.10552	23.7006	0.06376	23.7006	0.06376	20.90121	0.10877	23.15	0.14441	23.25	0.06189	23.15	0.14441	24.856	0.05586	24.856	0.05586	27.8	0.028
21.80417	0.10045	25.12719	0.05376	21.80417	0.10045	23.9571	0.06069	23.9571	0.06069	21.12676	0.10438	23.4	0.14094	23.5	0.059	23.4	0.14094	25.112	0.05453	25.112	0.05453	28.1	0.0268
22.03742	0.09562	25.39449	0.05034	22.03742	0.09562	24.2136	0.0578	24.2136	0.0578	21.35231	0.10029	23.65	0.13778	23.75	0.05629	23.65	0.13778	25.368	0.05326	25.368	0.05326	28.4	0.02567
22.27067	0.09103	25.66179	0.04714	22.27067	0.09103	24.4701	0.05509	24.4701	0.05509	21.57787	0.09647	23.9	0.13494	24	0.05378	23.9	0.13494	25.624	0.05203	25.624	0.05203	28.7	0.02462
22.50392	0.08666	25.92909	0.04415	22.50392	0.08666	24.7266	0.05252	24.7266	0.05252	21.80342	0.09288	24.15	0.13239	24.25	0.05148	24.15	0.13239	25.88	0.05082	25.88	0.05082	29	0.02364
22.73717	0.0825	26.19639	0.04137	22.73717	0.0825	24.9831	0.05008	24.9831	0.05008	22.02897	0.08949	24.4	0.1301	24.5	0.04938	24.4	0.1301	26.136	0.04964	26.136	0.04964	29.3	0.02273
22.97042	0.07853	26.46369	0.03879	22.97042	0.07853	25.2396	0.04776	25.2396	0.04776	22.25453	0.08627	24.65	0.12801	24.75	0.04747	24.65	0.12801	26.392	0.04846	26.392	0.04846	29.6	0.02186
23.20367	0.07473	26.73099	0.03641	23.20367	0.07473	25.4961	0.04556	25.4961	0.04556	22.48008	0.0832	24.9	0.12607	25	0.04575	24.9	0.12607	26.648	0.0473	26.648	0.0473	29.9	0.02103
23.43692	0.07109	26.99829	0.0342	23.43692	0.07109	25.7526	0.04347	25.7526	0.04347	22.70563	0.08025	25.15	0.1242	25.25	0.04418	25.15	0.1242	26.904	0.04613	26.904	0.04613	30.2	0.02022
23.67017	0.0676	27.26559	0.03217	23.67017	0.0676	26.0091	0.0415	26.0091	0.0415	22.93118	0.07741	25.4	0.12236	25.5	0.04274	25.4	0.12236	27.16	0.04495	27.16	0.04495	30.5	0.0194
23.90342	0.06424	27.53289	0.03031	23.90342	0.06424	26.2656	0.03965	26.2656	0.03965	23.15673	0.07466	25.65	0.12046	25.75	0.04141	25.65	0.12046	27.416	0.04378	27.416	0.04378	30.8	0.01858
24.13667	0.061	27.80019	0.02859	24.13667	0.061	26.5221	0.03791	26.5221	0.03791	23.38229	0.072	25.9	0.11845	26	0.04017	25.9	0.11845	27.672	0.04259	27.672	0.04259	31.1	0.01774
24.36992	0.05787	28.06749	0.02701	24.36992	0.05787	26.7786	0.03629	26.7786	0.03629	23.60784	0.0694	26.15	0.11629	26.25	0.03898	26.15	0.11629	27.928	0.04141	27.928	0.04141	31.4	0.01687
24.60317	0.05484	28.33479	0.02555	24.60317	0.05484	27.0351	0.03479	27.0351	0.03479	23.83339	0.06687	26.4	0.11395	26.5	0.03783	26.4	0.11395	28.184	0.04022	28.184	0.04022	31.7	0.01597
24.83642	0.05191	28.60209	0.02421	24.83642	0.05191	27.2916	0.0334	27.2916	0.0334	24.05895	0.0644	26.65	0.1114	26.75	0.0367	26.65	0.1114	28.44	0.03904	28.44	0.03904	32	0.01505
25.06966	0.04908	28.86939	0.02296	25.06966	0.04908	27.5481	0.03212	27.5481	0.03212	24.2845	0.06199	26.9	0.10864	27	0.03558	26.9	0.10864	28.696	0.03786	28.696	0.03786	32.3	0.01411
25.30292	0.04633	29.13669	0.02179	25.30292	0.04633	27.8046	0.03093	27.8046	0.03093	24.51005	0.05964	27.15	0.10568	27.25	0.03447	27.15	0.10568	28.952	0.03668	28.952	0.03668	32.6	0.01317
25.53616	0.04368	29.40399	0.0207	25.53616	0.04368	28.0611	0.02982	28.0611	0.02982	24.7356	0.05734	27.4	0.10254	27.5	0.03336	27.4	0.10254	29.208	0.03552	29.208	0.03552	32.9	0.01225
25.76942	0.04111	29.67129	0.01967	25.76942	0.04111	28.3176	0.02877	28.3176	0.02877	24.96116	0.0551	27.65	0.09925	27.75	0.03226	27.65	0.09925	29.464	0.03435	29.464	0.03435	33.2	0.01134
26.00266	0.03864	29.93859	0.01869	26.00266	0.03864	28.5741	0.02778	28.5741	0.02778	25.18671	0.05292	27.9	0.09586	28	0.03117	27.9	0.09586	29.72	0.03319	29.72	0.03319	33.5	0.01047
26.23591	0.03626	30.20589	0.01775	26.23591	0.03626	28.8306	0.02681	28.8306	0.02681	25.41226	0.0508	28.15	0.09241	28.25	0.0301	28.15	0.09241	29.976	0.03202	29.976	0.03202	33.8	0.00964
26.46916	0.03397	30.47319	0.01684	26.46916	0.03397	29.0871	0.02587	29.0871	0.02587	25.63781	0.04874	28.4	0.08894	28.5	0.02907	28.4	0.08894	30.232	0.03084	30.232	0.03084	34.1	0.00887
26.70241	0.03178	30.74049	0.01596	26.70241	0.03178	29.3436	0.02492	29.3436	0.02492	25.86336	0.04673	28.65	0.0855	28.75	0.02807	28.65	0.0855	30.488	0.02965	30.488	0.02965	34.4	0.00816
26.93566	0.0297	31.00779	0.01509	26.93566	0.0297	29.6001	0.02397	29.6001	0.02397	26.08892	0.04479	28.9	0.08212	29	0.02713	28.9	0.08212	30.744	0.02844	30.744	0.02844	34.7	0.0075
27.16891	0.02772	31.27509	0.01424	27.16891	0.02772	29.8566	0.02299	29.8566	0.02299	26.31447	0.04292	29.15	0.07883	29.25	0.02624	29.15	0.07883	31	0.0272	31	0.0272	35	0.0069
27.40216	0.02584	31.54239	0.0134	27.40216	0.02584	30.1131	0.02198	30.1131	0.02198	26.54002	0.04111	29.4	0.07566	29.5	0.02541	29.4	0.07566	31.256	0.02593	31.256	0.02593
27.63541	0.02407	31.80969	0.01257	27.63541	0.02407	30.3696	0.02094	30.3696	0.02094	26.76558	0.03938	29.65	0.07261	29.75	0.02464	29.65	0.07261	31.512	0.02463	31.512	0.02463
27.86866	0.02241	32.07699	0.01175	27.86866	0.02241	30.6261	0.01987	30.6261	0.01987	26.99113	0.03774	29.9	0.06967	30	0.02393	29.9	0.06967	31.768	0.0233	31.768	0.0233
28.10191	0.02086	32.34429	0.01094	28.10191	0.02086	30.8826	0.01877	30.8826	0.01877	27.21668	0.03618	30.15	0.06685	30.25	0.02328	30.15	0.06685	32.024	0.02194	32.024	0.02194
28.33516	0.01941	32.61159	0.01014	28.33516	0.01941	31.1391	0.01764	31.1391	0.01764	27.44224	0.03471	30.4	0.06411	30.5	0.02269	30.4	0.06411	32.28	0.02056	32.28	0.02056
28.56841	0.01806	32.87889	0.00935	28.56841	0.01806	31.3956	0.0165	31.3956	0.0165	27.66779	0.03334	30.65	0.06144	30.75	0.02215	30.65	0.06144	32.536	0.01917	32.536	0.01917
28.80166	0.01681	33.14619	0.00857	28.80166	0.01681	31.6521	0.01535	31.6521	0.01535	27.89334	0.03207	30.9	0.0588	31	0.02165	30.9	0.0588	32.792	0.01777	32.792	0.01777
29.03491	0.01566	33.41349	0.0078	29.03491	0.01566	31.9086	0.01422	31.9086	0.01422	28.11889	0.0309	31.15	0.05617	31.25	0.0212	31.15	0.05617	33.048	0.01639	33.048	0.01639
29.26816	0.01459	33.68079	0.00705	29.26816	0.01459	32.1651	0.0131	32.1651	0.0131	28.34445	0.02984	31.4	0.05352	31.5	0.02078	31.4	0.05352	33.304	0.01503	33.304	0.01503
29.50141	0.0136	33.94809	0.00632	29.50141	0.0136	32.4216	0.01201	32.4216	0.01201	28.57	0.02887	31.65	0.05081	31.75	0.0204	31.65	0.05081	33.56	0.0137	33.56	0.0137
29.73465	0.01268	34.21539	0.0056	29.73465	0.01268	32.6781	0.01096	32.6781	0.01096	28.79555	0.02798	31.9	0.04805	32	0.02004	31.9	0.04805	33.816	0.01243	33.816	0.01243
29.96791	0.01182	34.48269	0.0049	29.96791	0.01182	32.9346	0.00996	32.9346	0.00996	29.0211	0.02718	32.15	0.04521	32.25	0.01972	32.15	0.04521	34.072	0.01122	34.072	0.01122
30.20115	0.01101	34.74999	0.00421	30.20115	0.01101	33.1911	0.00902	33.1911	0.00902	29.24665	0.02644	32.4	0.0423	32.5	0.01943	32.4	0.0423	34.328	0.01009	34.328	0.01009
30.4344	0.01025	35.01729	0.00354	30.4344	0.01025	33.4476	0.00814	33.4476	0.00814	29.47221	0.02574	32.65	0.03932	32.75	0.01916	32.65	0.03932	34.584	0.00904	34.584	0.00904
30.66765	0.00952			30.66765	0.00952	33.7041	0.00734	33.7041	0.00734	29.69776	0.02508	32.9	0.0363	33	0.01892	32.9	0.0363	34.84	0.00808	34.84	0.00808
30.9009	0.00881			30.9009	0.00881	33.9606	0.0066	33.9606	0.0066	29.92331	0.02442	33.15	0.03327	33.25	0.0187	33.15	0.03327	35.096	0.00721	35.096	0.00721
31.13415	0.00811			31.13415	0.00811	34.2171	0.00594	34.2171	0.00594	30.14887	0.02375	33.4	0.03024	33.5	0.01851	33.4	0.03024
31.3674	0.00742			31.3674	0.00742	34.4736	0.00535	34.4736	0.00535	30.37442	0.02305	33.65	0.02727	33.75	0.01834	33.65	0.02727
31.60065	0.00672			31.60065	0.00672	34.7301	0.00482	34.7301	0.00482	30.59997	0.0223	33.9	0.02438	34	0.01818	33.9	0.02438
31.8339	0.00602			31.8339	0.00602	34.9866	0.00436	34.9866	0.00436	30.82552	0.02149	34.15	0.02161	34.25	0.01803	34.15	0.02161
32.06715	0.0053			32.06715	0.0053	35.2431	0.00395	35.2431	0.00395	31.05107	0.02059	34.4	0.01898	34.5	0.01788	34.4	0.01898
32.3004	0.00455			32.3004	0.00455					31.27663	0.01961	34.65	0.01652	34.75	0.01774	34.65	0.01652
32.53365	0.00379			32.53365	0.00379					31.50218	0.01854	34.9	0.01425	35	0.01758	34.9	0.01425
32.7669	0.003			32.7669	0.003					31.72773	0.01738	35.15	0.01215	35.15	0.01715	35.15	0.01215
33.00015	0.00219			33.00015	0.00219					31.95329	0.01612
33.2334	0.00136			33.2334	0.00136					32.17884	0.01478
33.46665	0.00594			33.46665	0.00594					32.40439	0.01336
33.6999	0.00535			33.6999	0.00535					32.62995	0.01188
33.93315	0.00482			33.93315	0.00482					32.8555	0.01035
34.16639	0.00436			34.16639	0.00436					33.08105	0.00879
34.39964	0.00395			34.39964	0.00395					33.3066	0.00721
34.63289	0.00252			34.63289	0.00252					33.53216	0.00563
34.86614	0.00103			34.86614	0.00103					33.75771	0.00406
										33.98326	0.00252
										34.20881	0.00103
										34.43436	0.00103
										34.65992	0.00101
										34.88547	0.001

## Sheet: Fig.4
Fig. 4a				Fig. 4b				Fig.4c				Fig.4d						Fig.4e						Fig.4f						Fig. 4g				Fig. 4h				Fig. 4i				Fig.4j						Fig.4k
0s		5s		0s		4s		0s		5s		5s		20s		30s		4s		20s		30s		5s		20s		30s		0s		6s		0s		5s		0s		10s		6s		20s		30s		5s
x	y	x	y	x	y	x	y	x	y	x	y	x	y	x	y	x	y	x	y	x	y	x	y	x	y	x	y	x	y	x	y	x	y	x	y	x	y	x	y	x	y	x	y	x	y	x	y	x	y
0	0	0	0	0	0	0	0	0	0	0	0	0	0	0	0	0	0	0	0	0	0	0	0	0	0	0	0	0	0	0	0	0	0	0	0	0	0	0	0	0	0	0	0	0	0	0	0	0	0
0.233	0.01857	0.23994	0.00155	0.261	0.00761	0.29	0.00174	0.2	0.00615	0.29	0.0019	0.23994	0.00155	0.233	1.3873E-4	0.2956	5.3675E-4	0.29	0.00174	0.29	0.00111	0.29	2.44973E-4	0.29	0.0019	0.29	7.98029E-4	0.29	4.10578E-4	0.105	0.00185	0.175	0.00604	0.253	0.01434	0.23	0.00145	0.23	0.0079	0.23	5.89675E-4	0.175	0.00604	0.175	0.00204	0.175	7.14349E-4	0.23	0.00145
0.466	0.04046	0.47993	0.00424	0.522	0.0139	0.58	0.0017	0.5	0.00676	0.58	0.00235	0.47993	0.00424	0.466	5.5149E-4	0.59119	9.27865E-4	0.58	0.0017	0.58	0.00111	0.58	4.42201E-4	0.58	0.00235	0.58	0.00105	0.58	5.43907E-4	0.315	0.02427	0.35	0.00697	0.506	0.04688	0.46	0.00204	0.46	0.02786	0.46	0.00104	0.35	0.00697	0.35	0.00275	0.35	0.00139	0.46	0.00204
0.699	0.06611	0.71992	0.00746	0.783	0.03829	0.87	0.00181	0.8	0.02218	0.87	0.00304	0.71992	0.00746	0.699	0.00147	0.88679	0.00149	0.87	0.00181	0.87	0.00117	0.87	6.80383E-4	0.87	0.00304	0.87	0.00141	0.87	7.35982E-4	0.525	0.054	0.525	0.00828	0.759	0.08273	0.69	0.00243	0.69	0.05035	0.69	0.0035	0.525	0.00828	0.525	0.00366	0.525	0.00243	0.69	0.00243
0.932	0.09516	0.95991	0.01124	1.044	0.06511	1.16	0.00213	1.1	0.03992	1.16	0.004	0.95991	0.01124	0.932	0.00263	1.18238	0.00225	1.16	0.00213	1.16	0.00131	1.16	9.61352E-4	1.16	0.004	1.16	0.0019	1.16	9.91693E-4	0.735	0.08694	0.7	0.01001	1.012	0.12118	0.92	0.00245	0.92	0.075	0.92	0.00687	0.7	0.01001	0.7	0.00478	0.7	0.00309	0.92	0.00245
1.165	0.12708	1.1999	0.01563	1.305	0.09378	1.45	0.00273	1.4	0.05968	1.45	0.00525	1.1999	0.01563	1.165	0.00404	1.47798	0.00319	1.45	0.00273	1.45	0.00159	1.45	0.00129	1.45	0.00525	1.45	0.00252	1.45	0.00131	0.945	0.12257	0.875	0.01224	1.265	0.16135	1.15	0.00193	1.15	0.10135	1.15	0.01117	0.875	0.01224	0.875	0.00612	0.875	0.0041	1.15	0.00193
1.398	0.1612	1.43989	0.02065	1.566	0.12359	1.74	0.00369	1.7	0.08105	1.74	0.00681	1.43989	0.02065	1.398	0.0057	1.77358	0.00433	1.74	0.00369	1.74	0.00203	1.74	0.00166	1.74	0.00681	1.74	0.00329	1.74	0.00171	1.155	0.16026	1.05	0.01504	1.518	0.20228	1.38	6.92538E-4	1.38	0.12882	1.38	0.01641	1.05	0.01504	1.05	0.00771	1.05	0.00523	1.38	6.92538E-4
1.631	0.19671	1.67988	0.02632	1.827	0.15376	2.03	0.00508	2	0.10354	2.03	0.00869	1.67988	0.02632	1.631	0.0076	2.06917	0.00566	2.03	0.00508	2.03	0.00268	2.03	0.00208	2.03	0.00869	2.03	0.0042	2.03	0.00217	1.365	0.19926	1.225	0.01848	1.771	0.24293	1.61	0.00147	1.61	0.15679	1.61	0.02255	1.225	0.01848	1.225	0.00957	1.225	0.00644	1.61	0.00147
1.864	0.23271	1.91987	0.03265	2.088	0.18345	2.32	0.00696	2.3	0.12658	2.32	0.01089	1.91987	0.03265	1.864	0.00972	2.36477	0.00715	2.32	0.00696	2.32	0.00358	2.32	0.00256	2.32	0.01089	2.32	0.00526	2.32	0.0027	1.575	0.23878	1.4	0.02262	2.024	0.28224	1.84	0.00473	1.84	0.18458	1.84	0.02952	1.4	0.02262	1.4	0.0117	1.4	0.00775	1.84	0.00473
2.097	0.26821	2.15986	0.03961	2.349	0.21183	2.61	0.00938	2.6	0.14955	2.61	0.01338	2.15986	0.03961	2.097	0.01206	2.66036	0.00879	2.61	0.00938	2.61	0.00477	2.61	0.00309	2.61	0.01338	2.61	0.00644	2.61	0.0033	1.785	0.27799	1.575	0.02753	2.277	0.31913	2.07	0.00927	2.07	0.2115	2.07	0.03718	1.575	0.02753	1.575	0.01414	1.575	0.00915	2.07	0.00927
2.33	0.30222	2.39985	0.04718	2.61	0.23807	2.9	0.01238	2.9	0.17181	2.9	0.01614	2.39985	0.04718	2.33	0.0146	2.95596	0.01055	2.9	0.01238	2.9	0.0063	2.9	0.00368	2.9	0.01614	2.9	0.00775	2.9	0.00397	1.995	0.31604	1.75	0.03327	2.53	0.35263	2.3	0.01524	2.3	0.23687	2.3	0.04539	1.75	0.03327	1.75	0.0169	1.75	0.01065	2.3	0.01524
2.563	0.33378	2.63984	0.0553	2.871	0.26142	3.19	0.016	3.2	0.19273	3.19	0.01914	2.63984	0.0553	2.563	0.0173	3.25156	0.01239	3.19	0.016	3.19	0.00818	3.19	0.00434	3.19	0.01914	3.19	0.00917	3.19	0.00469	2.205	0.35213	1.925	0.03987	2.783	0.38186	2.53	0.02274	2.53	0.26006	2.53	0.05396	1.925	0.03987	1.925	0.01999	1.925	0.01225	2.53	0.02274
2.796	0.36197	2.87983	0.06391	3.132	0.28121	3.48	0.02023	3.5	0.2117	3.48	0.02232	2.87983	0.06391	2.796	0.02016	3.54715	0.01429	3.48	0.02023	3.48	0.01044	3.48	0.00506	3.48	0.02232	3.48	0.01066	3.48	0.00546	2.415	0.38552	2.1	0.04736	3.036	0.40606	2.76	0.03186	2.76	0.28048	2.76	0.0627	2.1	0.04736	2.1	0.02344	2.1	0.01396	2.76	0.03186
3.029	0.38598	3.11982	0.07293	3.393	0.2969	3.77	0.02506	3.8	0.22818	3.77	0.02563	3.11982	0.07293	3.029	0.02314	3.84275	0.01621	3.77	0.02506	3.77	0.01308	3.77	0.00587	3.77	0.02563	3.77	0.01222	3.77	0.00627	2.625	0.41557	2.275	0.05575	3.289	0.42467	2.99	0.04259	2.99	0.29768	2.99	0.07137	2.275	0.05575	2.275	0.02726	2.275	0.01581	2.99	0.04259
3.262	0.40515	3.35981	0.08224	3.654	0.30811	4.06	0.03043	4.1	0.24172	4.06	0.029	3.35981	0.08224	3.262	0.02622	4.13834	0.01811	4.06	0.03043	4.06	0.01611	4.06	0.00676	4.06	0.029	4.06	0.01381	4.06	0.00711	2.835	0.44172	2.45	0.06501	3.542	0.43731	3.22	0.0549	3.22	0.31129	3.22	0.07976	2.45	0.06501	2.45	0.03146	2.45	0.01781	3.22	0.0549
3.495	0.41897	3.5998	0.09172	3.915	0.31462	4.35	0.0363	4.4	0.25196	4.35	0.03238	3.5998	0.09172	3.495	0.02937	4.43394	0.01996	4.35	0.0363	4.35	0.0195	4.35	0.00773	4.35	0.03238	4.35	0.01541	4.35	0.00798	3.045	0.46358	2.625	0.07512	3.795	0.44383	3.45	0.06868	3.45	0.32108	3.45	0.08765	2.625	0.07512	2.625	0.03603	2.625	0.01999	3.45	0.06868
3.728	0.42714	3.83979	0.10123	4.176	0.31638	4.64	0.04257	4.7	0.25869	4.64	0.03568	3.83979	0.10123	3.728	0.03258	4.72954	0.02174	4.64	0.04257	4.64	0.02322	4.64	0.0088	4.64	0.03568	4.64	0.01699	4.64	0.00885	3.255	0.4809	2.8	0.086	4.048	0.44427	3.68	0.08377	3.68	0.32695	3.68	0.09483	2.8	0.086	2.8	0.04099	2.8	0.02239	3.68	0.08377
3.961	0.42955	4.07978	0.11064	4.437	0.31352	4.93	0.04913	5	0.26179	4.93	0.03884	4.07978	0.11064	3.961	0.03582	5.02513	0.02342	4.93	0.04913	4.93	0.02722	4.93	0.00996	4.93	0.03884	4.93	0.01852	4.93	0.00973	3.465	0.49355	2.975	0.09757	4.301	0.43887	3.91	0.09994	3.91	0.32895	3.91	0.10113	2.975	0.09757	2.975	0.04632	2.975	0.02502	3.91	0.09994
4.194	0.42629	4.31977	0.11978	4.698	0.30632	5.22	0.05585	5.3	0.2613	5.22	0.04178	4.31977	0.11978	4.194	0.03908	5.32073	0.02499	5.22	0.05585	5.22	0.03145	5.22	0.01121	5.22	0.04178	5.22	0.01997	5.22	0.0106	3.675	0.50158	3.15	0.10969	4.554	0.42808	4.14	0.1169	4.14	0.32726	4.14	0.10639	3.15	0.10969	3.15	0.05199	3.15	0.02791	4.14	0.1169
4.427	0.41765	4.55976	0.12851	4.959	0.29523	5.51	0.06261	5.6	0.25738	5.51	0.04446	4.55976	0.12851	4.427	0.04232	5.61632	0.02645	5.51	0.06261	5.51	0.03583	5.51	0.01257	5.51	0.04446	5.51	0.02132	5.51	0.01144	3.885	0.50515	3.325	0.12223	4.807	0.4125	4.37	0.13434	4.37	0.32216	4.37	0.11053	3.325	0.12223	3.325	0.05798	3.325	0.03109	4.37	0.13434
4.66	0.40409	4.79975	0.13667	5.22	0.28081	5.8	0.06925	5.9	0.25031	5.8	0.0468	4.79975	0.13667	4.66	0.04555	5.91192	0.02778	5.8	0.06925	5.8	0.04028	5.8	0.01401	5.8	0.0468	5.8	0.02255	5.8	0.01225	4.095	0.50455	3.5	0.13502	5.06	0.39286	4.6	0.15189	4.6	0.31406	4.6	0.11346	3.5	0.13502	3.5	0.06424	3.5	0.03457	4.6	0.15189
4.893	0.38624	5.03974	0.14413	5.481	0.2637	6.09	0.07562	6.2	0.24048	6.09	0.04878	5.03974	0.14413	4.893	0.04873	6.20752	0.02901	6.09	0.07562	6.09	0.04472	6.09	0.01554	6.09	0.04878	6.09	0.02365	6.09	0.01302	4.305	0.50019	3.675	0.14786	5.313	0.36999	4.83	0.16918	4.83	0.30346	4.83	0.11518	3.675	0.14786	3.675	0.07073	3.675	0.03836	4.83	0.16918
5.126	0.36483	5.27973	0.15076	5.742	0.24462	6.38	0.08159	6.5	0.22835	6.38	0.05035	5.27973	0.15076	5.126	0.05185	6.50311	0.03014	6.38	0.08159	6.38	0.04906	6.38	0.01716	6.38	0.05035	6.38	0.0246	6.38	0.01375	4.515	0.49253	3.85	0.16056	5.566	0.34476	5.06	0.18581	5.06	0.29089	5.06	0.11571	3.85	0.16056	3.85	0.07736	3.85	0.04245	5.06	0.18581
5.359	0.3407	5.51972	0.15646	6.003	0.2243	6.67	0.08702	6.8	0.21444	6.67	0.0515	5.51972	0.15646	5.359	0.05489	6.79871	0.03119	6.67	0.08702	6.67	0.0532	6.67	0.01884	6.67	0.0515	6.67	0.02539	6.67	0.01441	4.725	0.4821	4.025	0.17291	5.819	0.31807	5.29	0.20141	5.29	0.27695	5.29	0.11512	4.025	0.17291	4.025	0.08408	4.025	0.04683	5.29	0.20141
5.592	0.31471	5.75971	0.16112	6.264	0.20348	6.96	0.09179	7.1	0.19931	6.96	0.05221	5.75971	0.16112	5.592	0.05784	7.0943	0.03219	6.96	0.09179	6.96	0.05706	6.96	0.02058	6.96	0.05221	6.96	0.02604	6.96	0.01502	4.935	0.46944	4.2	0.18469	6.072	0.29079	5.52	0.21564	5.52	0.26221	5.52	0.11353	4.2	0.18469	4.2	0.09079	4.2	0.05147	5.52	0.21564
5.825	0.28774	5.9997	0.1647	6.525	0.18285	7.25	0.09581	7.4	0.18353	7.25	0.0525	5.9997	0.1647	5.825	0.06065	7.3899	0.03315	7.25	0.09581	7.25	0.06056	7.25	0.02236	7.25	0.0525	7.25	0.02653	7.25	0.01556	5.145	0.45512	4.375	0.1957	6.325	0.26374	5.75	0.22816	5.75	0.24725	5.75	0.11106	4.375	0.1957	4.375	0.0974	4.375	0.05634	5.75	0.22816
6.058	0.26064	6.23969	0.16717	6.786	0.16302	7.54	0.099	7.7	0.16766	7.54	0.05238	6.23969	0.16717	6.058	0.06333	7.6855	0.03411	7.54	0.099	7.54	0.06364	7.54	0.02417	7.54	0.05238	7.54	0.02687	7.54	0.01604	5.355	0.43967	4.55	0.20574	6.578	0.23763	5.98	0.23873	5.98	0.2326	5.98	0.1079	4.55	0.20574	4.55	0.10383	4.55	0.06137	5.98	0.23873
6.291	0.2342	6.47968	0.16851	7.047	0.14453	7.83	0.10131	8	0.15219	7.83	0.05189	6.47968	0.16851	6.291	0.06583	7.98109	0.03509	7.83	0.10131	7.83	0.06624	7.83	0.02599	7.83	0.05189	7.83	0.02708	7.83	0.01645	5.565	0.42358	4.725	0.21464	6.831	0.21309	6.21	0.24715	6.21	0.21872	6.21	0.10422	4.725	0.21464	4.725	0.10996	4.725	0.06651	6.21	0.24715
6.524	0.20909	6.71967	0.16876	7.308	0.1278	8.12	0.10273	8.3	0.13757	8.12	0.05105	6.71967	0.16876	6.524	0.06813	8.27669	0.03611	8.12	0.10273	8.12	0.06832	8.12	0.02779	8.12	0.05105	8.12	0.02718	8.12	0.0168	5.775	0.40728	4.9	0.22225	7.084	0.19058	6.44	0.25327	6.44	0.206	6.44	0.10021	4.9	0.22225	4.9	0.11571	4.9	0.07168	6.44	0.25327
6.757	0.18589	6.95966	0.16797	7.569	0.11313	8.41	0.10328	8.6	0.12419	8.41	0.04992	6.95966	0.16797	6.757	0.07021	8.57228	0.03719	8.41	0.10328	8.41	0.06986	8.41	0.02957	8.41	0.04992	8.41	0.02718	8.41	0.01708	5.985	0.39115	5.075	0.22846	7.337	0.17047	6.67	0.25705	6.67	0.19474	6.67	0.09607	5.075	0.22846	5.075	0.12098	5.075	0.07681	6.67	0.25705
6.99	0.16504	7.19965	0.16622	7.83	0.1007	8.7	0.10297	8.9	0.11232	8.7	0.04856	7.19965	0.16622	6.99	0.07205	8.86788	0.03833	8.7	0.10297	8.7	0.07084	8.7	0.0313	8.7	0.04856	8.7	0.02709	8.7	0.0173	6.195	0.37548	5.25	0.23318	7.59	0.15297	6.9	0.25851	6.9	0.18515	6.9	0.09196	5.25	0.23318	5.25	0.1257	5.25	0.08181	6.9	0.25851
7.223	0.14683	7.43964	0.16361	8.091	0.09058	8.99	0.10189	9.2	0.10215	8.99	0.04702	7.43964	0.16361	7.223	0.07361	9.16348	0.03955	8.99	0.10189	8.99	0.0713	8.99	0.03296	8.99	0.04702	8.99	0.02694	8.99	0.01748	6.405	0.3605	5.425	0.23637	7.843	0.13815	7.13	0.25773	7.13	0.17732	7.13	0.08804	5.425	0.23637	5.425	0.1298	5.425	0.0866	7.13	0.25773
7.456	0.13141	7.67963	0.16027	8.352	0.08272	9.28	0.10012	9.5	0.09379	9.28	0.04536	7.67963	0.16027	7.456	0.07488	9.45907	0.04085	9.28	0.10012	9.28	0.07125	9.28	0.03454	9.28	0.04536	9.28	0.02676	9.28	0.0176	6.615	0.34636	5.6	0.23805	8.096	0.12598	7.36	0.25488	7.36	0.17128	7.36	0.08444	5.6	0.23805	5.6	0.13322	5.6	0.09111	7.36	0.25488
7.689	0.11881	7.91962	0.15633	8.613	0.07698	9.57	0.09776	9.8	0.08726	9.57	0.04363	7.91962	0.15633	7.689	0.07585	9.75467	0.0422	9.57	0.09776	9.57	0.07073	9.57	0.03603	9.57	0.04363	9.57	0.02655	9.57	0.01768	6.825	0.33313	5.775	0.23824	8.349	0.11632	7.59	0.25018	7.59	0.16695	7.59	0.08128	5.775	0.23824	5.775	0.13593	5.775	0.09524	7.59	0.25018
7.922	0.10894	8.15961	0.15194	8.874	0.07315	9.86	0.09492	10.1	0.08248	9.86	0.0419	8.15961	0.15194	7.922	0.0765	10.05026	0.0436	9.86	0.09492	9.86	0.06981	9.86	0.03741	9.86	0.0419	9.86	0.02633	9.86	0.01772	7.035	0.32087	5.95	0.23705	8.602	0.10895	7.82	0.24391	7.82	0.1642	7.82	0.07861	5.95	0.23705	5.95	0.13791	5.95	0.09895	7.82	0.24391
8.155	0.10159	8.3996	0.14725	9.135	0.07095	10.15	0.09172	10.4	0.07931	10.15	0.04021	8.3996	0.14725	8.155	0.07684	10.34586	0.04503	10.15	0.09172	10.15	0.06854	10.15	0.03868	10.15	0.04021	10.15	0.02613	10.15	0.01774	7.245	0.30954	6.125	0.23458	8.855	0.10361	8.05	0.23635	8.05	0.16284	8.05	0.07647	6.125	0.23458	6.125	0.13916	6.125	0.10218	8.05	0.23635
8.388	0.0965	8.63959	0.14241	9.396	0.07009	10.44	0.08829	10.7	0.07758	10.44	0.03861	8.63959	0.14241	8.388	0.07687	10.64146	0.04647	10.44	0.08829	10.44	0.067	10.44	0.03983	10.44	0.03861	10.44	0.02594	10.44	0.01774	7.455	0.29912	6.3	0.23101	9.108	0.09997	8.28	0.22784	8.28	0.16262	8.28	0.07487	6.3	0.23101	6.3	0.13971	6.3	0.1049	8.28	0.22784
8.621	0.09333	8.87958	0.13755	9.657	0.07025	10.73	0.08474	11	0.07706	10.73	0.03713	8.87958	0.13755	8.621	0.0766	10.93705	0.04787	10.73	0.08474	10.73	0.06525	10.73	0.04086	10.73	0.03713	10.73	0.02579	10.73	0.01773	7.665	0.28954	6.475	0.22652	9.361	0.09772	8.51	0.2187	8.51	0.16328	8.51	0.07377	6.475	0.22652	6.475	0.13959	6.475	0.10708	8.51	0.2187
8.854	0.09172	9.11957	0.1328	9.918	0.07111	11.02	0.08119	11.3	0.07751	11.02	0.03581	9.11957	0.1328	8.854	0.07605	11.23265	0.04922	11.02	0.08119	11.02	0.06338	11.02	0.04178	11.02	0.03581	11.02	0.02568	11.02	0.0177	7.875	0.28074	6.65	0.2213	9.614	0.09654	8.74	0.20927	8.74	0.16457	8.74	0.07313	6.65	0.2213	6.65	0.13888	6.65	0.10873	8.74	0.20927
9.087	0.09131	9.35956	0.12827	10.179	0.07239	11.31	0.07772	11.6	0.07866	11.31	0.03465	9.35956	0.12827	9.087	0.07526	11.52824	0.05048	11.31	0.07772	11.31	0.06145	11.31	0.04257	11.31	0.03465	11.31	0.02561	11.31	0.01768	8.085	0.27264	6.825	0.21558	9.867	0.09614	8.97	0.19984	8.97	0.16623	8.97	0.07287	6.825	0.21558	6.825	0.13765	6.825	0.10985	8.97	0.19984
9.32	0.09175	9.59955	0.12406	10.44	0.07385	11.6	0.07441	11.9	0.08027	11.6	0.03368	9.59955	0.12406	9.32	0.07425	11.82384	0.05163	11.6	0.07441	11.6	0.05952	11.6	0.04326	11.6	0.03368	11.6	0.02558	11.6	0.01766	8.295	0.2652	7	0.20958	10.12	0.09626	9.2	0.1907	9.2	0.168	9.2	0.0729	7	0.20958	7	0.13598	7	0.11048	9.2	0.1907
9.553	0.09272	9.83954	0.12023	10.701	0.07528	11.89	0.07132	12.2	0.08214	11.89	0.03289	9.83954	0.12023	9.553	0.07306	12.11944	0.05263	11.89	0.07132	11.89	0.05764	11.89	0.04385	11.89	0.03289	11.89	0.0256	11.89	0.01765	8.505	0.25838	7.175	0.20351	10.373	0.09669	9.43	0.18206	9.43	0.1697	9.43	0.07312	7.175	0.20351	7.175	0.13398	7.175	0.11066	9.43	0.18206
9.786	0.09394	10.07953	0.11684	10.962	0.07654	12.18	0.06849	12.5	0.08405	12.18	0.03229	10.07953	0.11684	9.786	0.07175	12.41503	0.05347	12.18	0.06849	12.18	0.05587	12.18	0.04433	12.18	0.03229	12.18	0.02564	12.18	0.01764	8.715	0.25216	7.35	0.19758	10.626	0.09728	9.66	0.17412	9.66	0.17115	9.66	0.07343	7.35	0.19758	7.35	0.13174	7.35	0.11045	9.66	0.17412
10.019	0.0952	10.31952	0.1139	11.223	0.07753	12.47	0.06594	12.8	0.08584	12.47	0.03186	10.31952	0.1139	10.019	0.07035	12.71063	0.05412	12.47	0.06594	12.47	0.05422	12.47	0.04473	12.47	0.03186	12.47	0.02572	12.47	0.01765	8.925	0.24653	7.525	0.19197	10.879	0.0979	9.89	0.16701	9.89	0.17222	9.89	0.07374	7.525	0.19197	7.525	0.12938	7.525	0.10993	9.89	0.16701
10.252	0.09634	10.55951	0.11143	11.484	0.0782	12.76	0.06367	13.1	0.08741	12.76	0.03158	10.55951	0.11143	10.252	0.06892	13.00622	0.05458	12.76	0.06367	12.76	0.05272	12.76	0.04504	12.76	0.03158	12.76	0.02582	12.76	0.01767	9.135	0.24151	7.7	0.18684	11.132	0.09849	10.12	0.16081	10.12	0.17284	10.12	0.07395	7.7	0.18684	7.7	0.12699	7.7	0.10916	10.12	0.16081
10.485	0.09725	10.7995	0.1094	11.745	0.07855	13.05	0.06166	13.4	0.08865	13.05	0.03145	10.7995	0.1094	10.485	0.06749	13.30182	0.05484	13.05	0.06166	13.05	0.05138	13.05	0.04528	13.05	0.03145	13.05	0.02592	13.05	0.0177	9.345	0.23712	7.875	0.18232	11.385	0.09903	10.35	0.15554	10.35	0.17295	10.35	0.074	7.875	0.18232	7.875	0.12468	7.875	0.10822	10.35	0.15554
10.718	0.0979	11.03949	0.10779	12.006	0.07863	13.34	0.0599	13.7	0.08953	13.34	0.03142	11.03949	0.10779	10.718	0.06611	13.59742	0.0549	13.34	0.0599	13.34	0.05019	13.34	0.04545	13.34	0.03142	13.34	0.02604	13.34	0.01774	9.555	0.2334	8.05	0.1785	11.638	0.09951	10.58	0.15121	10.58	0.17256	10.58	0.07381	8.05	0.1785	8.05	0.12251	8.05	0.10719	10.58	0.15121
10.951	0.09829	11.27948	0.10654	12.267	0.07848	13.63	0.05833	14	0.09002	13.63	0.03149	11.27948	0.10654	10.951	0.06481	13.89301	0.05476	13.63	0.05833	13.63	0.04914	13.63	0.04555	13.63	0.03149	13.63	0.02614	13.63	0.01778	9.765	0.23038	8.225	0.17545	11.891	0.09996	10.81	0.14774	10.81	0.17169	10.81	0.07336	8.225	0.17545	8.225	0.12058	8.225	0.10614	10.81	0.14774
11.184	0.09845	11.51947	0.1056	12.528	0.07819	13.92	0.05692	14.3	0.09014	13.92	0.03162	11.51947	0.1056	11.184	0.06361	14.18861	0.05445	13.92	0.05692	13.92	0.04822	13.92	0.04558	13.92	0.03162	13.92	0.02623	13.92	0.01783	9.975	0.22808	8.4	0.17318	12.144	0.10043	11.04	0.14505	11.04	0.17039	11.04	0.07261	8.4	0.17318	8.4	0.11891	8.4	0.10514	11.04	0.14505
11.417	0.09845	11.75946	0.1049	12.789	0.07783	14.21	0.05562	14.6	0.08991	14.21	0.03179	11.75946	0.1049	11.417	0.06255	14.4842	0.05398	14.21	0.05562	14.21	0.04738	14.21	0.04554	14.21	0.03179	14.21	0.02629	14.21	0.01788	10.185	0.22651	8.575	0.17169	12.397	0.10095	11.27	0.14304	11.27	0.16872	11.27	0.07157	8.575	0.17169	8.575	0.11757	8.575	0.10425	11.27	0.14304
11.65	0.09838	11.99945	0.10437	13.05	0.0775	14.5	0.05439	14.9	0.08937	14.5	0.03197	11.99945	0.10437	11.65	0.06164	14.7798	0.05336	14.5	0.05439	14.5	0.0466	14.5	0.04543	14.5	0.03197	14.5	0.02632	14.5	0.01792	10.395	0.22567	8.75	0.17093	12.65	0.10156	11.5	0.14157	11.5	0.16676	11.5	0.07024	8.75	0.17093	8.75	0.11656	8.75	0.10351	11.5	0.14157
11.883	0.09831	12.23944	0.10394	13.311	0.07725	14.79	0.05318	15.2	0.08857	14.79	0.03216	12.23944	0.10394	11.883	0.06086	15.0754	0.05262	14.79	0.05318	14.79	0.04586	14.79	0.04525	14.79	0.03216	14.79	0.02631	14.79	0.01795	10.605	0.22554	8.925	0.17084	12.903	0.10231	11.73	0.1405	11.73	0.16458	11.73	0.06865	8.925	0.17084	8.925	0.11588	8.925	0.10295	11.73	0.1405
12.116	0.09834	12.47943	0.10356	13.572	0.07714	15.08	0.05195	15.5	0.08755	15.08	0.03232	12.47943	0.10356	12.116	0.06023	15.37099	0.05178	15.08	0.05195	15.08	0.04512	15.08	0.04499	15.08	0.03232	15.08	0.02626	15.08	0.01796	10.815	0.22608	9.1	0.17133	13.156	0.1032	11.96	0.13972	11.96	0.16225	11.96	0.06684	9.1	0.17133	9.1	0.11552	9.1	0.10259	11.96	0.13972
12.349	0.09852	12.71942	0.10315	13.833	0.0772	15.37	0.05068	15.8	0.08635	15.37	0.03244	12.71942	0.10315	12.349	0.05973	15.66659	0.05088	15.37	0.05068	15.37	0.04436	15.37	0.04464	15.37	0.03244	15.37	0.02615	15.37	0.01795	11.025	0.2272	9.275	0.17229	13.409	0.10425	12.19	0.13909	12.19	0.15982	12.19	0.06485	9.275	0.17229	9.275	0.11545	9.275	0.10243	12.19	0.13909
12.582	0.0989	12.95941	0.10268	14.094	0.07745	15.66	0.04934	16.1	0.08502	15.66	0.03251	12.95941	0.10268	12.582	0.05933	15.96218	0.04992	15.66	0.04934	15.66	0.04355	15.66	0.0442	15.66	0.03251	15.66	0.026	15.66	0.01791	11.235	0.22884	9.45	0.1736	13.662	0.10544	12.42	0.13852	12.42	0.15734	12.42	0.06273	9.45	0.1736	9.45	0.11563	9.45	0.10248	12.42	0.13852
12.815	0.09951	13.1994	0.1021	14.355	0.07787	15.95	0.04793	16.4	0.08356	15.95	0.03251	13.1994	0.1021	12.815	0.05903	16.25778	0.04894	15.95	0.04793	15.95	0.04267	15.95	0.04367	15.95	0.03251	15.95	0.02578	15.95	0.01784	11.445	0.23089	9.625	0.17516	13.915	0.10676	12.65	0.13791	12.65	0.15483	12.65	0.06052	9.625	0.17516	9.625	0.116	9.625	0.10271	12.65	0.13791
13.048	0.10033	13.43939	0.10138	14.616	0.07844	16.24	0.04645	16.7	0.082	16.24	0.03245	13.43939	0.10138	13.048	0.05878	16.55338	0.04795	16.24	0.04645	16.24	0.04172	16.24	0.04303	16.24	0.03245	16.24	0.02552	16.24	0.01773	11.655	0.23324	9.8	0.17683	14.168	0.10816	12.88	0.13721	12.88	0.1523	12.88	0.05827	9.8	0.17683	9.8	0.11651	9.8	0.10309	12.88	0.13721
13.281	0.10136	13.67938	0.1005	14.877	0.07911	16.53	0.0449	17	0.08034	16.53	0.03231	13.67938	0.1005	13.281	0.05856	16.84897	0.04696	16.53	0.0449	16.53	0.04069	16.53	0.04229	16.53	0.03231	16.53	0.02519	16.53	0.01758	11.865	0.23576	9.975	0.17852	14.421	0.10961	13.11	0.13636	13.11	0.14975	13.11	0.05601	9.975	0.17852	9.975	0.11709	9.975	0.10358	13.11	0.13636
13.514	0.10254	13.91937	0.09946	15.138	0.07985	16.82	0.04329	17.3	0.0786	16.82	0.03209	13.91937	0.09946	13.514	0.05835	17.14457	0.046	16.82	0.04329	16.82	0.03958	16.82	0.04143	16.82	0.03209	16.82	0.02481	16.82	0.0174	12.075	0.23834	10.15	0.18011	14.674	0.11106	13.34	0.13534	13.34	0.14717	13.34	0.05378	10.15	0.18011	10.15	0.11768	10.15	0.10416	13.34	0.13534
13.747	0.10382	14.15936	0.09825	15.399	0.08059	17.11	0.04164	17.6	0.07676	17.11	0.03179	14.15936	0.09825	13.747	0.05812	17.44016	0.04506	17.11	0.04164	17.11	0.03839	17.11	0.04048	17.11	0.03179	17.11	0.02438	17.11	0.01717	12.285	0.24087	10.325	0.18154	14.927	0.11249	13.57	0.13416	13.57	0.14454	13.57	0.05161	10.325	0.18154	10.325	0.11823	10.325	0.10478	13.57	0.13416
13.98	0.10513	14.39935	0.09688	15.66	0.08129	17.4	0.03998	17.9	0.07483	17.4	0.03141	14.39935	0.09688	13.98	0.05785	17.73576	0.04414	17.4	0.03998	17.4	0.03714	17.4	0.03941	17.4	0.03141	17.4	0.0239	17.4	0.0169	12.495	0.24323	10.5	0.18273	15.18	0.11386	13.8	0.13282	13.8	0.14183	13.8	0.04951	10.5	0.18273	10.5	0.11869	10.5	0.10539	13.8	0.13282
14.213	0.1064	14.63934	0.09537	15.921	0.0819	17.69	0.03832	18.2	0.0728	17.69	0.03095	14.63934	0.09537	14.213	0.05751	18.03136	0.04326	17.69	0.03832	17.69	0.03585	17.69	0.03826	17.69	0.03095	17.69	0.02337	17.69	0.0166	12.705	0.24534	10.675	0.18363	15.433	0.11514	14.03	0.13135	14.03	0.13902	14.03	0.04748	10.675	0.18363	10.675	0.11901	10.675	0.10596	14.03	0.13135
14.446	0.10756	14.87933	0.09372	16.182	0.08239	17.98	0.03668	18.5	0.07069	17.98	0.03041	14.87933	0.09372	14.446	0.0571	18.32695	0.04241	17.98	0.03668	17.98	0.03452	17.98	0.03701	17.98	0.03041	17.98	0.0228	17.98	0.01625	12.915	0.24713	10.85	0.18422	15.686	0.11632	14.26	0.12977	14.26	0.13608	14.26	0.04553	10.85	0.18422	10.85	0.11917	10.85	0.10646	14.26	0.12977
14.679	0.10854	15.11932	0.09197	16.443	0.08274	18.27	0.03508	18.8	0.0685	18.27	0.02981	15.11932	0.09197	14.679	0.05661	18.62255	0.04158	18.27	0.03508	18.27	0.03318	18.27	0.03568	18.27	0.02981	18.27	0.02219	18.27	0.01587	13.125	0.24854	11.025	0.18448	15.939	0.11739	14.49	0.12814	14.49	0.13299	14.49	0.04365	11.025	0.18448	11.025	0.11913	11.025	0.10684	14.49	0.12814
14.912	0.1093	15.35931	0.09013	16.704	0.08293	18.56	0.03354	19.1	0.06625	18.56	0.02915	15.35931	0.09013	14.912	0.05603	18.91814	0.04076	18.56	0.03354	18.56	0.03184	18.56	0.03429	18.56	0.02915	18.56	0.02156	18.56	0.01546	13.335	0.24955	11.2	0.18441	16.192	0.11837	14.72	0.12647	14.72	0.12977	14.72	0.04183	11.2	0.18441	11.2	0.11889	11.2	0.10709	14.72	0.12647
15.145	0.1098	15.5993	0.08821	16.965	0.08297	18.85	0.03207	19.4	0.06397	18.85	0.02842	15.5993	0.08821	15.145	0.05538	19.21374	0.03995	18.85	0.03207	18.85	0.03052	18.85	0.03284	18.85	0.02842	18.85	0.02089	18.85	0.01502	13.545	0.25013	11.375	0.18403	16.445	0.11925	14.95	0.1248	14.95	0.1264	14.95	0.04007	11.375	0.18403	11.375	0.11844	11.375	0.1072	14.95	0.1248
15.378	0.11003	15.83929	0.08625	17.226	0.08286	19.14	0.03066	19.7	0.06169	19.14	0.02765	15.83929	0.08625	15.378	0.05465	19.50934	0.03914	19.14	0.03066	19.14	0.02924	19.14	0.03136	19.14	0.02765	19.14	0.02022	19.14	0.01457	13.755	0.2503	11.55	0.18335	16.698	0.12006	15.18	0.12314	15.18	0.1229	15.18	0.03834	11.55	0.18335	11.55	0.1178	11.55	0.10714	15.18	0.12314
15.611	0.10997	16.07928	0.08425	17.487	0.08263	19.43	0.02933	20	0.05944	19.43	0.02685	16.07928	0.08425	15.611	0.05387	19.80493	0.03832	19.43	0.02933	19.43	0.028	19.43	0.02986	19.43	0.02685	19.43	0.01953	19.43	0.01409	13.965	0.25006	11.725	0.18241	16.951	0.12082	15.41	0.12152	15.41	0.11931	15.41	0.03665	11.725	0.18241	11.725	0.11698	11.725	0.10692	15.41	0.12152
15.844	0.10964	16.31927	0.08224	17.748	0.08231	19.72	0.02808	20.3	0.05725	19.72	0.02601	16.31927	0.08224	15.844	0.05304	20.10053	0.03749	19.72	0.02808	19.72	0.02681	19.72	0.02835	19.72	0.02601	19.72	0.01883	19.72	0.01361	14.175	0.24946	11.9	0.18124	17.204	0.12154	15.64	0.11994	15.64	0.11565	15.64	0.03498	11.9	0.18124	11.9	0.11601	11.9	0.10655	15.64	0.11994
16.077	0.10906	16.55926	0.08021	18.009	0.08192	20.01	0.02689	20.6	0.05517	20.01	0.02515	16.55926	0.08021	16.077	0.05218	20.39612	0.03663	20.01	0.02689	20.01	0.02569	20.01	0.02686	20.01	0.02515	20.01	0.01815	20.01	0.01312	14.385	0.24852	12.075	0.17987	17.457	0.12224	15.87	0.11839	15.87	0.11197	15.87	0.03332	12.075	0.17987	12.075	0.11491	12.075	0.10601	15.87	0.11839
16.31	0.10828	16.79925	0.07818	18.27	0.08148	20.3	0.02575	20.9	0.05323	20.3	0.02428	16.79925	0.07818	16.31	0.05131	20.69172	0.03574	20.3	0.02575	20.3	0.02462	20.3	0.02539	20.3	0.02428	20.3	0.01747	20.3	0.01263	14.595	0.2473	12.25	0.17832	17.71	0.12292	16.1	0.11685	16.1	0.10831	16.1	0.03168	12.25	0.17832	12.25	0.11371	12.25	0.10534	16.1	0.11685
16.543	0.10731	17.03924	0.07615	18.531	0.08103	20.59	0.02467	21.2	0.05145	20.59	0.02341	17.03924	0.07615	16.543	0.05044	20.98732	0.03482	20.59	0.02467	20.59	0.02361	20.59	0.02396	20.59	0.02341	20.59	0.01681	20.59	0.01215	14.805	0.24583	12.425	0.17663	17.963	0.12359	16.33	0.11532	16.33	0.10472	16.33	0.03007	12.425	0.17663	12.425	0.11244	12.425	0.10454	16.33	0.11532
16.776	0.10621	17.27923	0.07413	18.792	0.08058	20.88	0.02363	21.5	0.04985	20.88	0.02256	17.27923	0.07413	16.776	0.04958	21.28291	0.03387	20.88	0.02363	20.88	0.02266	20.88	0.02258	20.88	0.02256	20.88	0.01618	20.88	0.01167	15.015	0.24416	12.6	0.17482	18.216	0.12422	16.56	0.11377	16.56	0.10124	16.56	0.02848	12.6	0.17482	12.6	0.11113	12.6	0.10362	16.56	0.11377
17.009	0.10503	17.51922	0.07212	19.053	0.08013	21.17	0.02262	21.8	0.04844	21.17	0.02172	17.51922	0.07212	17.009	0.04875	21.57851	0.03289	21.17	0.02262	21.17	0.02175	21.17	0.02126	21.17	0.02172	21.17	0.01558	21.17	0.01121	15.225	0.24231	12.775	0.17288	18.469	0.12479	16.79	0.11216	16.79	0.09791	16.79	0.02693	12.775	0.17288	12.775	0.1098	12.775	0.1026	16.79	0.11216
17.242	0.10378	17.75921	0.07012	19.314	0.0797	21.46	0.02164	22.1	0.04721	21.46	0.02092	17.75921	0.07012	17.242	0.04795	21.87411	0.03188	21.46	0.02164	21.46	0.02088	21.46	0.02002	21.46	0.02092	21.46	0.01501	21.46	0.01076	15.435	0.24033	12.95	0.17084	18.722	0.12528	17.02	0.11049	17.02	0.09476	17.02	0.02544	12.95	0.17084	12.95	0.10847	12.95	0.10149	17.02	0.11049
17.475	0.10252	17.9992	0.06815	19.575	0.07926	21.75	0.02069	22.4	0.04615	21.75	0.02016	17.9992	0.06815	17.475	0.04718	22.1697	0.03085	21.75	0.02069	21.75	0.02005	21.75	0.01884	21.75	0.02016	21.75	0.01448	21.75	0.01032	15.645	0.23821	13.125	0.1687	18.975	0.12564	17.25	0.10872	17.25	0.09181	17.25	0.02401	13.125	0.1687	13.125	0.10715	13.125	0.10032	17.25	0.10872
17.708	0.10126	18.23919	0.06619	19.836	0.07882	22.04	0.01976	22.7	0.04524	22.04	0.01944	18.23919	0.06619	17.708	0.04645	22.4653	0.02981	22.04	0.01976	22.04	0.01924	22.04	0.01775	22.04	0.01944	22.04	0.01399	22.04	0.00991	15.855	0.23599	13.3	0.16645	19.228	0.12585	17.48	0.10684	17.48	0.08908	17.48	0.02266	13.3	0.16645	13.3	0.10584	13.3	0.09909	17.48	0.10684
17.941	0.10002	18.47918	0.06426	20.097	0.07834	22.33	0.01886	23	0.04445	22.33	0.01878	18.47918	0.06426	17.941	0.04575	22.76089	0.02876	22.33	0.01886	22.33	0.01845	22.33	0.01673	22.33	0.01878	22.33	0.01355	22.33	0.00951	16.065	0.23366	13.475	0.16408	19.481	0.12585	17.71	0.10484	17.71	0.08656	17.71	0.02141	13.475	0.16408	13.475	0.10456	13.475	0.09781	17.71	0.10484
18.174	0.09881	18.71917	0.06236	20.358	0.07781	22.62	0.01798	23.3	0.04374	22.62	0.01817	18.71917	0.06236	18.174	0.04508	23.05649	0.02771	22.62	0.01798	22.62	0.01768	22.62	0.01579	22.62	0.01817	22.62	0.01314	22.62	0.00913	16.275	0.23123	13.65	0.1616	19.734	0.1256	17.94	0.10272	17.94	0.08426	17.94	0.02026	13.65	0.1616	13.65	0.10329	13.65	0.09649	17.94	0.10272
18.407	0.09762	18.95916	0.0605	20.619	0.07722	22.91	0.01714	23.6	0.04307	22.91	0.01762	18.95916	0.0605	18.407	0.04443	23.35209	0.02667	22.91	0.01714	22.91	0.01692	22.91	0.01493	22.91	0.01762	22.91	0.01277	22.91	0.00877	16.485	0.22868	13.825	0.15899	19.987	0.12508	18.17	0.10049	18.17	0.08214	18.17	0.01923	13.825	0.15899	13.825	0.10203	13.825	0.09514	18.17	0.10049
18.64	0.09647	19.19915	0.0587	20.88	0.07653	23.2	0.01634	23.9	0.04241	23.2	0.01713	19.19915	0.0587	18.64	0.0438	23.64768	0.02566	23.2	0.01634	23.2	0.01616	23.2	0.01415	23.2	0.01713	23.2	0.01243	23.2	0.00843	16.695	0.22602	14	0.15625	20.24	0.12425	18.4	0.09815	18.4	0.08018	18.4	0.0183	14	0.15625	14	0.10075	14	0.09376	18.4	0.09815
18.873	0.09533	19.43914	0.05695	21.141	0.07574	23.49	0.01558	24.2	0.04173	23.49	0.01669	19.43914	0.05695	18.873	0.04317	23.94328	0.02468	23.49	0.01558	23.49	0.01542	23.49	0.01343	23.49	0.01669	23.49	0.01213	23.49	0.0081	16.905	0.22323	14.175	0.15338	20.493	0.12311	18.63	0.09572	18.63	0.07836	18.63	0.01749	14.175	0.15338	14.175	0.09946	14.175	0.09236	18.63	0.09572
19.106	0.0942	19.67913	0.05527	21.402	0.07484	23.78	0.01488	24.5	0.04098	23.78	0.01631	19.67913	0.05527	19.106	0.04253	24.23887	0.02374	23.78	0.01488	23.78	0.01469	23.78	0.01278	23.78	0.01631	23.78	0.01185	23.78	0.00778	17.115	0.22032	14.35	0.15039	20.746	0.12165	18.86	0.09323	18.86	0.07663	18.86	0.01679	14.35	0.15039	14.35	0.09812	14.35	0.09095	18.86	0.09323
19.339	0.09306	19.91912	0.05367	21.663	0.07383	24.07	0.01423	24.8	0.04015	24.07	0.01596	19.91912	0.05367	19.339	0.04189	24.53447	0.02285	24.07	0.01423	24.07	0.01397	24.07	0.01219	24.07	0.01596	24.07	0.01159	24.07	0.00748	17.325	0.21727	14.525	0.14729	20.999	0.11987	19.09	0.0907	19.09	0.07497	19.09	0.01618	14.525	0.14729	14.525	0.09673	14.525	0.08952	19.09	0.0907
19.572	0.09191	20.15911	0.05216	21.924	0.07272	24.36	0.01365	25.1	0.03923	24.36	0.01566	20.15911	0.05216	19.572	0.04124	24.83007	0.02201	24.36	0.01365	24.36	0.01327	24.36	0.01165	24.36	0.01566	24.36	0.01134	24.36	0.00719	17.535	0.2141	14.7	0.14409	21.252	0.11781	19.32	0.08817	19.32	0.07334	19.32	0.01566	14.7	0.14409	14.7	0.09527	14.7	0.08808	19.32	0.08817
19.805	0.09074	20.3991	0.05073	22.185	0.07152	24.65	0.01312	25.4	0.0382	24.65	0.01539	20.3991	0.05073	19.805	0.04056	25.12566	0.02123	24.65	0.01312	24.65	0.0126	24.65	0.01116	24.65	0.01539	24.65	0.01109	24.65	0.00691	17.745	0.21079	14.875	0.14082	21.505	0.1155	19.55	0.08565	19.55	0.07171	19.55	0.01521	14.875	0.14082	14.875	0.09373	14.875	0.08663	19.55	0.08565
20.038	0.08954	20.63909	0.0494	22.446	0.07025	24.94	0.01266	25.7	0.03707	24.94	0.01513	20.63909	0.0494	20.038	0.03987	25.42126	0.02051	24.94	0.01266	24.94	0.01195	24.94	0.01071	24.94	0.01513	24.94	0.01084	24.94	0.00665	17.955	0.20737	15.05	0.13749	21.758	0.11297	19.78	0.08318	19.78	0.07005	19.78	0.01482	15.05	0.13749	15.05	0.09211	15.05	0.08517	19.78	0.08318
20.271	0.08832	20.87908	0.04817	22.707	0.06894	25.23	0.01224	26	0.03586	25.23	0.01489	20.87908	0.04817	20.271	0.03916	25.71685	0.01986	25.23	0.01224	25.23	0.01134	25.23	0.0103	25.23	0.01489	25.23	0.01059	25.23	0.00639	18.165	0.20384	15.225	0.13415	22.011	0.11027	20.01	0.08077	20.01	0.06835	20.01	0.01446	15.225	0.13415	15.225	0.0904	15.225	0.08371	20.01	0.08077
20.504	0.08708	21.11907	0.04702	22.968	0.06762	25.52	0.01187	26.3	0.03458	25.52	0.01465	21.11907	0.04702	20.504	0.03843	26.01245	0.01926	25.52	0.01187	25.52	0.01076	25.52	0.00993	25.52	0.01465	25.52	0.01032	25.52	0.00615	18.375	0.20021	15.4	0.13081	22.264	0.10746	20.24	0.07844	20.24	0.0666	20.24	0.01413	15.4	0.13081	15.4	0.0886	15.4	0.08224	20.24	0.07844
20.737	0.08582	21.35906	0.04596	23.229	0.06632	25.81	0.01154	26.6	0.03326	25.81	0.01441	21.35906	0.04596	20.737	0.03769	26.30805	0.01873	25.81	0.01154	25.81	0.01023	25.81	0.00958	25.81	0.01441	25.81	0.01004	25.81	0.00592	18.585	0.19651	15.575	0.12751	22.517	0.10458	20.47	0.07621	20.47	0.06479	20.47	0.0138	15.575	0.12751	15.575	0.08673	15.575	0.08078	20.47	0.07621
20.97	0.08455	21.59905	0.04499	23.49	0.06507	26.1	0.01124	26.9	0.03191	26.1	0.01416	21.59905	0.04499	20.97	0.03694	26.60364	0.01824	26.1	0.01124	26.1	0.00975	26.1	0.00925	26.1	0.01416	26.1	0.00975	26.1	0.0057	18.795	0.19276	15.75	0.12428	22.77	0.10169	20.7	0.07408	20.7	0.06293	20.7	0.01348	15.75	0.12428	15.75	0.08478	15.75	0.07931	20.7	0.07408
21.203	0.08329	21.83904	0.04408	23.751	0.06388	26.39	0.01096	27.2	0.03057	26.39	0.0139	21.83904	0.04408	21.203	0.03619	26.89924	0.01781	26.39	0.01096	26.39	0.00931	26.39	0.00895	26.39	0.0139	26.39	0.00943	26.39	0.00549	19.005	0.18896	15.925	0.12114	23.023	0.09882	20.93	0.07206	20.93	0.06103	20.93	0.01314	15.925	0.12114	15.925	0.08277	15.925	0.07785	20.93	0.07206
21.436	0.08203	22.07903	0.04324	24.012	0.06279	26.68	0.01068	27.5	0.02926	26.68	0.01362	22.07903	0.04324	21.436	0.03544	27.19483	0.01742	26.68	0.01068	26.68	0.00891	26.68	0.00867	26.68	0.01362	26.68	0.00909	26.68	0.0053	19.215	0.18514	16.1	0.11812	23.276	0.09601	21.16	0.07014	21.16	0.05909	21.16	0.01279	16.1	0.11812	16.1	0.08073	16.1	0.07638	21.16	0.07014
21.669	0.08079	22.31902	0.04244	24.273	0.06179	26.97	0.01041	27.8	0.028	26.97	0.01332	22.31902	0.04244	21.669	0.0347	27.49043	0.01706	26.97	0.01041	26.97	0.00857	26.97	0.00839	26.97	0.01332	26.97	0.00874	26.97	0.00513	19.425	0.18131	16.275	0.11523	23.529	0.0933	21.39	0.06831	21.39	0.05715	21.39	0.01241	16.275	0.11523	16.275	0.07866	16.275	0.07492	21.39	0.06831
21.902	0.07957	22.55901	0.04169	24.534	0.06089	27.26	0.01012	28.1	0.0268	27.26	0.013	22.55901	0.04169	21.902	0.03397	27.78603	0.01673	27.26	0.01012	27.26	0.00827	27.26	0.00813	27.26	0.013	27.26	0.00838	27.26	0.00497	19.635	0.17748	16.45	0.11247	23.782	0.09069	21.62	0.06656	21.62	0.05522	21.62	0.01202	16.45	0.11247	16.45	0.07658	16.45	0.07345	21.62	0.06656
22.135	0.07838	22.799	0.04096	24.795	0.06009	27.55	0.00983	28.4	0.02567	27.55	0.01267	22.799	0.04096	22.135	0.03325	28.08162	0.01641	27.55	0.00983	27.55	0.00801	27.55	0.00788	27.55	0.01267	27.55	0.00801	27.55	0.00482	19.845	0.17367	16.625	0.10987	24.035	0.0882	21.85	0.0649	21.85	0.05331	21.85	0.01162	16.625	0.10987	16.625	0.07452	16.625	0.07197	21.85	0.0649
22.368	0.07721	23.03899	0.04025	25.056	0.05937	27.84	0.00952	28.7	0.02462	27.84	0.01232	23.03899	0.04025	22.368	0.03255	28.37722	0.0161	27.84	0.00952	27.84	0.00778	27.84	0.00763	27.84	0.01232	27.84	0.00763	27.84	0.00469	20.055	0.16986	16.8	0.10741	24.288	0.08584	22.08	0.06329	22.08	0.05146	22.08	0.01121	16.8	0.10741	16.8	0.07249	16.8	0.07049	22.08	0.06329
22.601	0.07606	23.27898	0.03955	25.317	0.05872	28.13	0.0092	29	0.02364	28.13	0.01196	23.27898	0.03955	22.601	0.03186	28.67281	0.01579	28.13	0.0092	28.13	0.00759	28.13	0.00739	28.13	0.01196	28.13	0.00726	28.13	0.00458	20.265	0.16608	16.975	0.10508	24.541	0.08358	22.31	0.06173	22.31	0.04968	22.31	0.0108	16.975	0.10508	16.975	0.07051	16.975	0.06898	22.31	0.06173
22.834	0.07494	23.51897	0.03885	25.578	0.05811	28.42	0.00887	29.3	0.02273	28.42	0.0116	23.51897	0.03885	22.834	0.03119	28.96841	0.01548	28.42	0.00887	28.42	0.00743	28.42	0.00716	28.42	0.0116	28.42	0.0069	28.42	0.00449	20.475	0.16232	17.15	0.10288	24.794	0.08142	22.54	0.06021	22.54	0.04797	22.54	0.0104	17.15	0.10288	17.15	0.06858	17.15	0.06746	22.54	0.06021
23.067	0.07382	23.75896	0.03816	25.839	0.05751	28.71	0.00853	29.6	0.02186	28.71	0.01124	23.75896	0.03816	23.067	0.03054	29.26401	0.01516	28.71	0.00853	28.71	0.00729	28.71	0.00692	28.71	0.01124	28.71	0.00655	28.71	0.00441	20.685	0.15858	17.325	0.10079	25.047	0.07934	22.77	0.05872	22.77	0.04636	22.77	0.01001	17.325	0.10079	17.325	0.06672	17.325	0.06592	22.77	0.05872
23.3	0.0727	23.99895	0.03746	26.1	0.05689	29	0.0082	29.9	0.02103	29	0.01089	23.99895	0.03746	23.3	0.0299	29.5596	0.01483	29	0.0082	29	0.00717	29	0.00668	29	0.01089	29	0.00621	29	0.00434	20.895	0.15486	17.5	0.09879	25.3	0.07733	23	0.05726	23	0.04485	23	0.00966	17.5	0.09879	17.5	0.06494	17.5	0.06435	23	0.05726
23.533	0.07158	24.23894	0.03677	26.361	0.05624	29.29	0.00788	30.2	0.02022	29.29	0.01056	24.23894	0.03677	23.533	0.02927	29.8552	0.01448	29.29	0.00788	29.29	0.00706	29.29	0.00645	29.29	0.01056	29.29	0.00591	29.29	0.00429	21.105	0.15117	17.675	0.09687	25.553	0.07535	23.23	0.05581	23.23	0.04343	23.23	0.00933	17.675	0.09687	17.675	0.06324	17.675	0.06275	23.23	0.05581
23.766	0.07045	24.47893	0.03608	26.622	0.05552	29.58	0.00757	30.5	0.0194	29.58	0.01024	24.47893	0.03608	23.766	0.02866	30.15079	0.01412	29.58	0.00757	29.58	0.00697	29.58	0.00622	29.58	0.01024	29.58	0.00563	29.58	0.00425	21.315	0.1475	17.85	0.09501	25.806	0.0734	23.46	0.05438	23.46	0.0421	23.46	0.00904	17.85	0.09501	17.85	0.06161	17.85	0.06113	23.46	0.05438
23.999	0.0693	24.71892	0.0354	26.883	0.05472	29.87	0.0073	30.8	0.01858	29.87	0.00994	24.71892	0.0354	23.999	0.02805	30.44639	0.01374	29.87	0.0073	29.87	0.00688	29.87	0.006	29.87	0.00994	29.87	0.00538	29.87	0.00422	21.525	0.14386	18.025	0.09318	26.059	0.07146	23.69	0.05298	23.69	0.04086	23.69	0.00879	18.025	0.09318	18.025	0.06006	18.025	0.05948	23.69	0.05298
24.232	0.06813	24.95891	0.03473	27.144	0.05381	30.16	0.00705	31.1	0.01774	30.16	0.00967	24.95891	0.03473	24.232	0.02746	30.74199	0.01335	30.16	0.00705	30.16	0.00679	30.16	0.00577	30.16	0.00967	30.16	0.00516	30.16	0.00419	21.735	0.14025	18.2	0.09138	26.312	0.06952	23.92	0.05159	23.92	0.03969	23.92	0.00857	18.2	0.09138	18.2	0.05859	18.2	0.05781	23.92	0.05159
24.465	0.06694	25.1989	0.03408	27.405	0.0528	30.45	0.00685	31.4	0.01687	30.45	0.00942	25.1989	0.03408	24.465	0.02688	31.03758	0.01295	30.45	0.00685	30.45	0.00671	30.45	0.00556	30.45	0.00942	30.45	0.00498	30.45	0.00417	21.945	0.13668	18.375	0.0896	26.565	0.06756	24.15	0.05023	24.15	0.03858	24.15	0.00839	18.375	0.0896	18.375	0.05718	18.375	0.05614	24.15	0.05023
24.698	0.06574	25.43889	0.03346	27.666	0.05168	30.74	0.00668	31.7	0.01597	30.74	0.0092	25.43889	0.03346	24.698	0.02632	31.33318	0.01255	30.74	0.00668	30.74	0.00662	30.74	0.00536	30.74	0.0092	30.74	0.00483	30.74	0.00416	22.155	0.13317	18.55	0.08783	26.818	0.06559	24.38	0.04889	24.38	0.03752	24.38	0.00824	18.55	0.08783	18.55	0.05583	18.55	0.05446	24.38	0.04889
24.931	0.06452	25.67888	0.03285	27.927	0.05045	31.03	0.00657	32	0.01505	31.03	0.009	25.67888	0.03285	24.931	0.02577	31.62877	0.01214	31.03	0.00657	31.03	0.00653	31.03	0.00516	31.03	0.009	31.03	0.00472	31.03	0.00414	22.365	0.12971	18.725	0.08606	27.071	0.0636	24.61	0.04759	24.61	0.03649	24.61	0.00812	18.725	0.08606	18.725	0.05453	18.725	0.05279	24.61	0.04759
25.164	0.06331	25.91887	0.03228	28.188	0.04913	31.32	0.00649	32.3	0.01411	31.32	0.00882	25.91887	0.03228	25.164	0.02523	31.92437	0.01175	31.32	0.00649	31.32	0.00644	31.32	0.00499	31.32	0.00882	31.32	0.00463	31.32	0.00413	22.575	0.12633	18.9	0.0843	27.324	0.06159	24.84	0.04633	24.84	0.03547	24.84	0.00802	18.9	0.0843	18.9	0.05328	18.9	0.05114	24.84	0.04633
25.397	0.0621	26.15886	0.03173	28.449	0.04772	31.61	0.00645	32.6	0.01317	31.61	0.00866	26.15886	0.03173	25.397	0.02472	32.21997	0.01136	31.61	0.00645	31.61	0.00634	31.61	0.00482	31.61	0.00866	31.61	0.00457	31.61	0.00412	22.785	0.12302	19.075	0.08254	27.577	0.05958	25.07	0.0451	25.07	0.03447	25.07	0.00792	19.075	0.08254	19.075	0.05206	19.075	0.04952	25.07	0.0451
25.63	0.0609	26.39885	0.03121	28.71	0.04624	31.9	0.00645	32.9	0.01225	31.9	0.00852	26.39885	0.03121	25.63	0.02424	32.51556	0.01099	31.9	0.00645	31.9	0.00624	31.9	0.00468	31.9	0.00852	31.9	0.00454	31.9	0.0041	22.995	0.11981	19.25	0.0808	27.83	0.05755	25.3	0.04391	25.3	0.03346	25.3	0.00783	19.25	0.0808	19.25	0.05087	19.25	0.04795	25.3	0.04391
25.863	0.05973	26.63884	0.03071	28.971	0.04471	32.19	0.00647	33.2	0.01134	32.19	0.00839	26.63884	0.03071	25.863	0.02378	32.81116	0.01064	32.19	0.00647	32.19	0.00613	32.19	0.00456	32.19	0.00839	32.19	0.00452	32.19	0.00409	23.205	0.1167	19.425	0.07907	28.083	0.05553	25.53	0.04276	25.53	0.03244	25.53	0.00773	19.425	0.07907	19.425	0.0497	19.425	0.04643	25.53	0.04276
26.096	0.0586	26.87883	0.03022	29.232	0.04315	32.48	0.00651	33.5	0.01047	32.48	0.00826	26.87883	0.03022	26.096	0.02336	33.10675	0.01032	32.48	0.00651	32.48	0.00601	32.48	0.00447	32.48	0.00826	32.48	0.00452	32.48	0.00408	23.415	0.11369	19.6	0.07738	28.336	0.05351	25.76	0.04165	25.76	0.03141	25.76	0.00762	19.6	0.07738	19.6	0.04855	19.6	0.04498	25.76	0.04165
26.329	0.05751	27.11882	0.02974	29.493	0.04157	32.77	0.00655	33.8	0.00964	32.77	0.00813	27.11882	0.02974	26.329	0.02296	33.40235	0.01001	32.77	0.00655	32.77	0.0059	32.77	0.00439	32.77	0.00813	32.77	0.00454	32.77	0.00406	23.625	0.11079	19.775	0.07571	28.589	0.0515	25.99	0.04058	25.99	0.03037	25.99	0.00749	19.775	0.07571	19.775	0.04742	19.775	0.04361	25.99	0.04058
26.562	0.05647	27.35881	0.02927	29.754	0.04	33.06	0.0066	34.1	0.00887	33.06	0.008	27.35881	0.02927	26.562	0.0226	33.69795	0.00974	33.06	0.0066	33.06	0.00578	33.06	0.00434	33.06	0.008	33.06	0.00457	33.06	0.00405	23.835	0.108	19.95	0.07408	28.842	0.04949	26.22	0.03954	26.22	0.02932	26.22	0.00734	19.95	0.07408	19.95	0.0463	19.95	0.04231	26.22	0.03954
26.795	0.05547	27.5988	0.02879	30.015	0.03843	33.35	0.00664	34.4	0.00816	33.35	0.00787	27.5988	0.02879	26.795	0.02226	33.99354	0.00948	33.35	0.00664	33.35	0.00565	33.35	0.00431	33.35	0.00787	33.35	0.0046	33.35	0.00403	24.045	0.10532	20.125	0.0725	29.095	0.0475	26.45	0.03853	26.45	0.02826	26.45	0.00716	20.125	0.0725	20.125	0.0452	20.125	0.0411	26.45	0.03853
27.028	0.05451	27.83879	0.0283	30.276	0.03689	33.64	0.00667	34.7	0.0075	33.64	0.00773	27.83879	0.0283	27.028	0.02196	34.28914	0.00925	33.64	0.00667	33.64	0.00553	33.64	0.0043	33.64	0.00773	33.64	0.00465	33.64	0.00401	24.255	0.10275	20.3	0.07096	29.348	0.04552	26.68	0.03755	26.68	0.0272	26.68	0.00697	20.3	0.07096	20.3	0.0441	20.3	0.03998	26.68	0.03755
27.261	0.05359	28.07878	0.02779	30.537	0.03538	33.93	0.00667	35	0.0069	33.93	0.00758	28.07878	0.02779	27.261	0.02168	34.58473	0.00904	33.93	0.00667	33.93	0.0054	33.93	0.00431	33.93	0.00758	33.93	0.00469	33.93	0.004	24.465	0.10028	20.475	0.06946	29.601	0.04355	26.91	0.0366	26.91	0.02615	26.91	0.00675	20.475	0.06946	20.475	0.04302	20.475	0.03893	26.91	0.0366
27.494	0.05269	28.31877	0.02725	30.798	0.0339	34.22	0.00665			34.22	0.00743	28.31877	0.02725	27.494	0.02141	34.88033	0.00884	34.22	0.00665	34.22	0.00528	34.22	0.00433	34.22	0.00743	34.22	0.00475	34.22	0.00398	24.675	0.09791	20.65	0.06801	29.854	0.0416	27.14	0.03568	27.14	0.02512	27.14	0.00651	20.65	0.06801	20.65	0.04196	20.65	0.03797	27.14	0.03568
27.727	0.05181	28.55876	0.02669	31.059	0.03245	34.51	0.00661			34.51	0.00727	28.55876	0.02669	27.727	0.02116	35.17593	0.00866	34.51	0.00661	34.51	0.00516	34.51	0.00436	34.51	0.00727	34.51	0.0048	34.51	0.00396	24.885	0.09563	20.825	0.06659	30.107	0.03965	27.37	0.03478	27.37	0.02411	27.37	0.00627	20.825	0.06659	20.825	0.04091	20.825	0.03708	27.37	0.03478
27.96	0.05093	28.79875	0.02611	31.32	0.03104	34.8	0.00654			34.8	0.00711	28.79875	0.02611	27.96	0.02091			34.8	0.00654	34.8	0.00504	34.8	0.00441	34.8	0.00711	34.8	0.00486	34.8	0.00394	25.095	0.09343	21	0.06521	30.36	0.03772	27.6	0.0339	27.6	0.02314	27.6	0.00601	21	0.06521	21	0.03988	21	0.03626	27.6	0.0339
28.193	0.05004	29.03874	0.02549	31.581	0.02965	35.09	0.00645			35.09	0.00695	29.03874	0.02549	28.193	0.02067			35.09	0.00645	35.09	0.00493	35.09	0.00445	35.09	0.00695	35.09	0.00492	35.09	0.00392	25.305	0.09131	21.175	0.06385	30.613	0.0358	27.83	0.03306	27.83	0.0222	27.83	0.00576	21.175	0.06385	21.175	0.03887	21.175	0.03549	27.83	0.03306
28.426	0.04913	29.27873	0.02486	31.842	0.02829							29.27873	0.02486	28.426	0.02042															25.515	0.08925	21.35	0.06252	30.866	0.0339	28.06	0.03224	28.06	0.0213	28.06	0.00551	21.35	0.06252	21.35	0.03787	21.35	0.03476	28.06	0.03224
28.659	0.04818	29.51872	0.02421	32.103	0.02696							29.51872	0.02421	28.659	0.02015															25.725	0.08725	21.525	0.06119	31.119	0.03204	28.29	0.03145	28.29	0.02043	28.29	0.00528	21.525	0.06119	21.525	0.0369	21.525	0.03407	28.29	0.03145
28.892	0.04719	29.75871	0.02356	32.364	0.02564							29.75871	0.02356	28.892	0.01988															25.935	0.08531	21.7	0.05987	31.372	0.03021	28.52	0.03069	28.52	0.01961	28.52	0.00506	21.7	0.05987	21.7	0.03596	21.7	0.0334	28.52	0.03069
29.125	0.04615	29.9987	0.02291	32.625	0.02435							29.9987	0.02291	29.125	0.01958															26.145	0.08342	21.875	0.05855	31.625	0.02843	28.75	0.02998	28.75	0.01882	28.75	0.00487	21.875	0.05855	21.875	0.03503	21.875	0.03276	28.75	0.02998
29.358	0.04506	30.23869	0.02227	32.886	0.02306							30.23869	0.02227	29.358	0.01927															26.355	0.08157	22.05	0.05723	31.878	0.02672	28.98	0.02929	28.98	0.01806	28.98	0.00471	22.05	0.05723	22.05	0.03414	22.05	0.03212	28.98	0.02929
29.591	0.04391	30.47868	0.02165	33.147	0.02179							30.47868	0.02165	29.591	0.01894															26.565	0.07977	22.225	0.05591	32.131	0.02508	29.21	0.02865	29.21	0.01732	29.21	0.00458	22.225	0.05591	22.225	0.03326	22.225	0.03149	29.21	0.02865
29.824	0.04272	30.71867	0.02106	33.408	0.02052							30.71867	0.02106	29.824	0.0186															26.775	0.07801	22.4	0.0546	32.384	0.02353	29.44	0.02805	29.44	0.01659	29.44	0.00447	22.4	0.0546	22.4	0.03242	22.4	0.03086	29.44	0.02805
30.057	0.04148	30.95866	0.02051	33.669	0.01927							30.95866	0.02051	30.057	0.01825															26.985	0.07628	22.575	0.05329	32.637	0.02208	29.67	0.02749	29.67	0.01587	29.67	0.0044	22.575	0.05329	22.575	0.0316	22.575	0.03023	29.67	0.02749
30.29	0.04021	31.19865	0.01999	33.93	0.01803							31.19865	0.01999	30.29	0.01789															27.195	0.07459	22.75	0.05199	32.89	0.02073	29.9	0.02696	29.9	0.01515	29.9	0.00435	22.75	0.05199	22.75	0.03081	22.75	0.0296	29.9	0.02696
30.523	0.03891	31.43864	0.01953	34.191	0.01679							31.43864	0.01953	30.523	0.01753															27.405	0.07292	22.925	0.05072	33.143	0.0195	30.13	0.02647	30.13	0.01441	30.13	0.00433	22.925	0.05072	22.925	0.03005	22.925	0.02898	30.13	0.02647
30.756	0.0376	31.67863	0.01911	34.452	0.01557							31.67863	0.01911	30.756	0.01718															27.615	0.07128	23.1	0.04947	33.396	0.01839	30.36	0.026	30.36	0.01367	30.36	0.00432	23.1	0.04947	23.1	0.02932	23.1	0.02836	30.36	0.026
30.989	0.03628	31.91862	0.01873	34.713	0.01435							31.91862	0.01873	30.989	0.01683															27.825	0.06965	23.275	0.04827	33.649	0.01738	30.59	0.02556	30.59	0.0129	30.59	0.00434	23.275	0.04827	23.275	0.02862	23.275	0.02775	30.59	0.02556
31.222	0.03497	32.15861	0.01839	34.974	0.01315							32.15861	0.01839	31.222	0.0165															28.035	0.06803	23.45	0.04711	33.902	0.01648	30.82	0.02513	30.82	0.01212	30.82	0.00436	23.45	0.04711	23.45	0.02795	23.45	0.02715	30.82	0.02513
31.455	0.03368	32.3986	0.01809	35.235	0.01196							32.3986	0.01809	31.455	0.01619															28.245	0.06642	23.625	0.04601	34.155	0.01567	31.05	0.02472	31.05	0.01133	31.05	0.00439	23.625	0.04601	23.625	0.02732	23.625	0.02656	31.05	0.02472
31.688	0.03242	32.63859	0.01781									32.63859	0.01781	31.688	0.0159															28.455	0.0648	23.8	0.04497	34.408	0.01493	31.28	0.02431	31.28	0.01052	31.28	0.00442	23.8	0.04497	23.8	0.02672	23.8	0.02598	31.28	0.02431
31.921	0.03118	32.87858	0.01755									32.87858	0.01755	31.921	0.01564															28.665	0.06317	23.975	0.044	34.661	0.01426	31.51	0.0239	31.51	0.00971	31.51	0.00446	23.975	0.044	23.975	0.02615	23.975	0.02543	31.51	0.0239
32.154	0.02998	33.11857	0.0173									33.11857	0.0173	32.154	0.01539															28.875	0.06153	24.15	0.04311	34.914	0.01362	31.74	0.02349	31.74	0.00891	31.74	0.00449	24.15	0.04311	24.15	0.02562	24.15	0.02489	31.74	0.02349
32.387	0.02882	33.35856	0.01704									33.35856	0.01704	32.387	0.01517															29.085	0.05987	24.325	0.04228	35.167	0.013	31.97	0.02307	31.97	0.00812	31.97	0.00451	24.325	0.04228	24.325	0.02513	24.325	0.02437	31.97	0.02307
32.62	0.02769	33.59855	0.01678									33.59855	0.01678	32.62	0.01497															29.295	0.05819	24.5	0.04153			32.2	0.02265	32.2	0.00736	32.2	0.00452	24.5	0.04153	24.5	0.02466	24.5	0.02386	32.2	0.02265
32.853	0.0266	33.83854	0.01651									33.83854	0.01651	32.853	0.01478															29.505	0.05649	24.675	0.04084			32.43	0.02222	32.43	0.00663	32.43	0.00453	24.675	0.04084	24.675	0.02423	24.675	0.02337	32.43	0.02222
33.086	0.02555	34.07853	0.01621									34.07853	0.01621	33.086	0.0146															29.715	0.05478	24.85	0.04021			32.66	0.02178	32.66	0.00595	32.66	0.00452	24.85	0.04021	24.85	0.02382	24.85	0.02289	32.66	0.02178
33.319	0.02452	34.31852	0.01589									34.31852	0.01589	33.319	0.01443															29.925	0.05307	25.025	0.03963			32.89	0.02134	32.89	0.00532	32.89	0.00451	25.025	0.03963	25.025	0.02344	25.025	0.02241	32.89	0.02134
33.552	0.02352	34.55851	0.01555									34.55851	0.01555	33.552	0.01427															30.135	0.05135	25.2	0.0391			33.12	0.02091	33.12	0.00475	33.12	0.00449	25.2	0.0391	25.2	0.02308	25.2	0.02194	33.12	0.02091
33.785	0.02255	34.7985	0.01519									34.7985	0.01519	33.785	0.0141															30.345	0.04965	25.375	0.0386			33.35	0.02047	33.35	0.00423	33.35	0.00446	25.375	0.0386	25.375	0.02274	25.375	0.02147	33.35	0.02047
34.018	0.0216	35.03849	0.01481									35.03849	0.01481	34.018	0.01393															30.555	0.04796	25.55	0.03813			33.58	0.02005	33.58	0.00377	33.58	0.00443	25.55	0.03813	25.55	0.02242	25.55	0.02101	33.58	0.02005
34.251	0.02066													34.251	0.01375															30.765	0.0463	25.725	0.03768			33.81	0.01963	33.81	0.00337	33.81	0.00439	25.725	0.03768	25.725	0.02211	25.725	0.02054	33.81	0.01963
34.484	0.01974													34.484	0.01357															30.975	0.04469	25.9	0.03724			34.04	0.01924	34.04	0.00301	34.04	0.00435	25.9	0.03724	25.9	0.0218	25.9	0.02008	34.04	0.01924
34.717	0.01883													34.717	0.01339															31.185	0.04312	26.075	0.03681			34.27	0.01887	34.27	0.00268	34.27	0.0043	26.075	0.03681	26.075	0.02151	26.075	0.01963	34.27	0.01887
34.95	0.01793													34.95	0.01319															31.395	0.04161	26.25	0.03639			34.5	0.01852	34.5	0.00239	34.5	0.00425	26.25	0.03639	26.25	0.02121	26.25	0.01918	34.5	0.01852
35.183	0.01705													35.183	0.013															31.605	0.04016	26.425	0.03596			34.73	0.0182	34.73	0.0021	34.73	0.0042	26.425	0.03596	26.425	0.02092	26.425	0.01874	34.73	0.0182
																														31.815	0.03877	26.6	0.03553			34.96	0.01791	34.96	0.00181	34.96	0.00415	26.6	0.03553	26.6	0.02063	26.6	0.01832	34.96	0.01791
																														32.025	0.03744	26.775	0.0351			35.19	0.01765	35.19	0.00152	35.19	0.00409	26.775	0.0351	26.775	0.02034	26.775	0.01792	35.19	0.01765
																														32.235	0.03617	26.95	0.03467									26.95	0.03467	26.95	0.02005	26.95	0.01755
																														32.445	0.03496	27.125	0.03425									27.125	0.03425	27.125	0.01976	27.125	0.01721
																														32.655	0.0338	27.3	0.03382									27.3	0.03382	27.3	0.01948	27.3	0.0169
																														32.865	0.03268	27.475	0.03341									27.475	0.03341	27.475	0.0192	27.475	0.01662
																														33.075	0.03159	27.65	0.03301									27.65	0.03301	27.65	0.01892	27.65	0.01639
																														33.285	0.03053	27.825	0.03263									27.825	0.03263	27.825	0.01865	27.825	0.01619
																														33.495	0.02949	28	0.03227									28	0.03227	28	0.01839	28	0.01602
																														33.705	0.02847	28.175	0.03193									28.175	0.03193	28.175	0.01815	28.175	0.01589
																														33.915	0.02746	28.35	0.03161									28.35	0.03161	28.35	0.01792	28.35	0.01578
																														34.125	0.02646	28.525	0.03132									28.525	0.03132	28.525	0.0177	28.525	0.0157
																														34.335	0.02547	28.7	0.03106									28.7	0.03106	28.7	0.0175	28.7	0.01563
																														34.545	0.0245	28.875	0.03083									28.875	0.03083	28.875	0.01732	28.875	0.01556
																														34.755	0.02354	29.05	0.03062									29.05	0.03062	29.05	0.01715	29.05	0.0155
																														34.965	0.0226	29.225	0.03044									29.225	0.03044	29.225	0.01701	29.225	0.01544
																														35.175	0.02167	29.4	0.03028									29.4	0.03028	29.4	0.01687	29.4	0.01536
																																29.575	0.03015									29.575	0.03015	29.575	0.01676	29.575	0.01527
																																29.75	0.03004									29.75	0.03004	29.75	0.01665	29.75	0.01516
																																29.925	0.02995									29.925	0.02995	29.925	0.01656	29.925	0.01503
																																30.1	0.02988									30.1	0.02988	30.1	0.01647	30.1	0.01489
																																30.275	0.02981									30.275	0.02981	30.275	0.01639	30.275	0.01472
																																30.45	0.02976									30.45	0.02976	30.45	0.01631	30.45	0.01454
																																30.625	0.0297									30.625	0.0297	30.625	0.01623	30.625	0.01434
																																30.8	0.02964									30.8	0.02964	30.8	0.01614	30.8	0.01414
																																30.975	0.02958									30.975	0.02958	30.975	0.01604	30.975	0.01393
																																31.15	0.0295									31.15	0.0295	31.15	0.01594	31.15	0.01371
																																31.325	0.0294									31.325	0.0294	31.325	0.01582	31.325	0.0135
																																31.5	0.02928									31.5	0.02928	31.5	0.01568	31.5	0.0133
																																31.675	0.02913									31.675	0.02913	31.675	0.01553	31.675	0.01311
																																31.85	0.02895									31.85	0.02895	31.85	0.01536	31.85	0.01292
																																32.025	0.02873									32.025	0.02873	32.025	0.01516	32.025	0.01275
																																32.2	0.02848									32.2	0.02848	32.2	0.01495	32.2	0.0126
																																32.375	0.02819									32.375	0.02819	32.375	0.01473	32.375	0.01246
																																32.55	0.02788									32.55	0.02788	32.55	0.01448	32.55	0.01233
																																32.725	0.02754									32.725	0.02754	32.725	0.01422	32.725	0.01221
																																32.9	0.02717									32.9	0.02717	32.9	0.01396	32.9	0.01211
																																33.075	0.0268									33.075	0.0268	33.075	0.01368	33.075	0.01202
																																33.25	0.02642									33.25	0.02642	33.25	0.0134	33.25	0.01193
																																33.425	0.02604									33.425	0.02604	33.425	0.01313	33.425	0.01185
																																33.6	0.02567									33.6	0.02567	33.6	0.01286	33.6	0.01178
																																33.775	0.02533									33.775	0.02533	33.775	0.0126	33.775	0.0117
																																33.95	0.02501									33.95	0.02501	33.95	0.01236	33.95	0.01163
																																34.125	0.02473									34.125	0.02473	34.125	0.01213	34.125	0.01156
																																34.3	0.02449									34.3	0.02449	34.3	0.01193	34.3	0.01149
																																34.475	0.02428									34.475	0.02428	34.475	0.01175	34.475	0.01142
																																34.65	0.02412									34.65	0.02412	34.65	0.0116	34.65	0.01135
																																34.825	0.02399									34.825	0.02399	34.825	0.01147	34.825	0.01127
																																35	0.02389									35	0.02389	35	0.01136	35	0.0112
[truncated: 40 more columns]

## Sheet: Fig.5
(a) CsFAPI				(b) CsFAPI/KC				(c) CsFAPI/AKC
Annealing Time	Upper layer integral area	Lower layer integral area		Annealing Time	Upper layer integral area	Lower layer integral area		Annealing Time	Upper layer integral area	Lower layer integral area
0s	2.08	1.93		0s	1.63	1.58		0s	1.63	1.21
5s	1.14	1.21		4s	0.77	0.45		5s	0.41	0.42
20s	0.54	0.78		20s	0.53	0.41		20s	0.19	0.34
30s	0.18	0.79		30s	0.26	0.4		30s	0.13	0.21
Upper layer linear fitting line	y= -0.03923x+1.32635			Upper layer linear fitting line	y= -0.01915x+0.88763			Upper layer linear fitting line	y= -0.01125x+0.44263
Lower layer linear fitting line	y= -0.01832x+1.25186			Lower layer linear fitting line	y= -0.00238x+0.45421			Lower layer linear fitting line	y= -0.00816x+1.18103
(d) RbCsFAPI				(e) RbCsFAPI/KIAC				(f) MAPI
Annealing Time	Upper layer integral area	Lower layer integral area		Annealing Time	Upper layer integral area	Lower layer integral area		Annealing Time	Upper layer integral area	Lower layer integral area
0s	3.22	3.43		0s	2.36	2.12		0s	1.67	1.96
5s	1.16	2.19		5s	1.48	1.65		10s	0.59	0.64
20s	0.72	1.34		20s	1.11	1.17		15s	0.41	0.63
30s	0.56	1.18		30s	0.52	0.86		60s	0.18	0.54
Upper layer linear fitting line	y= -0.02661x+1.28277			Upper layer linear fitting line	y= -0.03712x+1.72085			Upper layer linear fitting line	y= -0.00718x+0.59105
Lower layer linear fitting line	y= -0.04339x+2.37801			Lower layer linear fitting line	y= -0.03233x+1.80658			Lower layer linear fitting line	y= -0.00239x+0.66582
(g) MAPI/Au_NPs				(h) FAPI				(i) FAPI/MACl
Annealing Time	Upper layer integral area	Lower layer integral area		Annealing Time	Upper layer integral area	Lower layer integral area		Annealing Time	Upper layer integral area	Lower layer integral area
0s	1.78	2.33		0s	2.18	1.22		0s	2.62	1.62
10s	0.73	1.09		60s	0.21	0.81		4s	0.71	1.01
15s	0.38	0.95		120s	0.15	0.42		20s	0.52	0.81
60s	0.29	0.71		150s	0.11	0.19		30s	0.37	0.53
Upper layer linear fitting line	y= -0.00611x+0.63979			Upper layer linear fitting line	y= -0.00132x+0.27714			Upper layer linear fitting line	y= -0.01347x+0.76671
Lower layer linear fitting line	y= -0.00723x+1.10659			Lower layer linear fitting line	y= -0.00783x+1.22524			Lower layer linear fitting line	y= -0.01757x+1.09501
