# Supplementary material for: Control of perovskite film crystallization and growth direction to target homogeneous monolithic structures
Source: Nat Commun. 2022 Nov 4;13:6655. doi: 10.1038/s41467-022-34332-3 (PMC9636165; doi:10.1038/s41467-022-34332-3)
Supplement: Supplementary file 2 — Source Data [file 41467_2022_34332_MOESM2_ESM.zip › Supplementary Information.xlsx]

## Sheet: Table 1
Name	Capping layer	Scan direction	Voc [V]	Jsc [mA. cm-2]	FF	PCE [%]	HIa) [%]
CsFAPI/AKC	NO	Reverse	1.022	25.03	78.73	20.15	3
		Forward	1.016	24.96	76.92	19.51
CsFAPI/AKC	YES	Reverse	1.051	25.31	79.23	21.08	3
	(PAI)	Forward	1.049	25.02	77.91	20.45
RbCsFA	NO	Reverse	1.083	24.79	78.61	21.1	4
/KIAC		Forward	1.072	24.66	76.74	20.29
RbCsFA	YES	Reverse	1.121	24.86	80.83	22.53	4
/KIAC	(PAI)	Forward	1.116	24.71	78.84	21.74
MAPI	NO	Reverse	1.059	23.37	76.81	19.01	16
/Au_NPs		Forward	1.047	23.11	66.12	16.02
MAPI	YES	Reverse	1.103	23.26	79.68	20.13	13
/Au_NPs	(PAI)	Forward	1.091	23.14	70.42	17.78
FAPI	NO	Reverse	1.008	24.71	80.36	20.01	2
/MACl		Forward	1.003	24.69	78.58	19.46
FAPI	YES	Reverse	1.06	25.94	80.62	22.18	4
/MACl	(PEAI)	Forward	1.052	25.93	78.26	21.35

## Sheet: Fig.1
Fig. 9a				Fig. 9b				Fig. 9c				Fig. 9d				Fig. 9e				Fig. 9f				Fig. 9g				Fig. 9h				Fig. 9i
CsFAPI				CsFAPI/KC				CsFAPI/AKC				RbCsFAPI				RbCsFAPI/KIAC				MAPI				MAPI/Au_NPs				FAPI				FAPI/MACl
Reverse		Forward		Reverse		Forward		Reverse		Forward		Reverse		Forward		Reverse		Forward		Reverse		Forward		Reverse		Forward		Reverse		Forward		Reverse		Forward
x	y	x	y	x	y	x	y	x	y	x	y	x	y	x	y	x	y	x	y	x	y	x	y	x	y	x	y	x	y	x	y	x	y	x	y
1.0939	-53.03212	0.0061	23.97575	0.9902	0.84597	0.9892	2.16581	0.9949	6.75305	0.01325	25.08445	1.04109	-7.30458	0.00617	24.27017	1.04129	-2.48429	0.00625	23.79068	1.03708	0.44071	0.00581	21.76727	1.04804	3.58564	0.0068	23.16681	1.00596	-23.56022	0.00715	23.25042	1.03599	-15.62842	0.00638	24.5127
1.06735	-41.98332	0.03265	23.78069	0.9637	8.00435	0.9627	9.16048	0.96835	13.85613	0.0398	25.06582	1.0131	1.94098	0.03301	24.47125	1.0133	6.33826	0.03489	23.69447	1.01068	7.85376	0.0311	21.81549	1.02136	9.59012	0.03637	23.08318	0.9766	-14.71606	0.03827	23.14298	1.00887	-1.10457	0.03413	24.49737
1.0408	-31.47568	0.0592	23.89714	0.93715	13.29032	0.93615	13.97435	0.94185	18.90334	0.0663	25.02352	0.98517	9.30994	0.05985	24.08624	0.98536	12.79803	0.06327	23.52891	0.98422	12.82426	0.05638	21.64998	0.99462	13.61653	0.06595	23.14303	0.94719	-6.81656	0.0694	22.62995	0.98175	9.42517	0.06188	24.55197
1.0143	-21.74595	0.0857	23.70888	0.91065	18.29397	0.90965	17.91145	0.9153	21.58654	0.09285	24.97743	0.95719	14.76106	0.08664	24.25674	0.95737	17.04931	0.09159	23.72335	0.95777	15.70128	0.08162	21.70688	0.96789	16.21467	0.09547	22.99872	0.91778	-0.52847	0.10046	22.55059	0.95468	15.87259	0.08958	24.41387
0.98775	-12.8868	0.11225	23.90347	0.8841	21.09585	0.8831	20.38371	0.88875	22.91763	0.1194	24.91744	0.92926	17.96971	0.11348	24.04052	0.92944	19.8371	0.11997	23.69493	0.93136	17.73177	0.10691	21.67604	0.94121	18.25653	0.12505	22.99024	0.88843	4.90078	0.13158	22.18409	0.92757	20.05391	0.11733	24.50613
0.9612	-5.03151	0.1388	23.66317	0.85755	22.38932	0.85655	21.68758	0.86225	23.68593	0.1459	24.91681	0.90128	20.23133	0.14033	23.86539	0.90145	21.19479	0.14834	23.65771	0.9049	18.87546	0.13219	21.48157	0.91447	19.46239	0.15462	22.8948	0.85902	9.59435	0.16271	21.89154	0.9005	21.92101	0.14508	24.42321
0.9347	1.71768	0.1653	23.86039	0.83105	22.97105	0.83005	22.43419	0.8357	23.78709	0.17245	24.91334	0.87329	21.39272	0.16712	23.91898	0.87346	22.11185	0.17667	23.67408	0.8785	19.79858	0.15743	21.61551	0.88779	20.26687	0.18414	22.93205	0.82967	13.09204	0.19377	21.67733	0.87338	22.72963	0.17278	24.39095
0.90815	7.33174	0.19185	23.80278	0.8045	23.49529	0.8035	23.01787	0.8092	24.35533	0.199	24.9075	0.84536	22.23195	0.19396	23.69442	0.84552	22.78691	0.20504	23.69323	0.85204	20.17475	0.18272	21.37586	0.86105	20.90672	0.21372	22.8012	0.80026	15.64237	0.2249	21.23418	0.84626	23.54284	0.20053	24.47124
0.88165	11.93452	0.21835	23.73931	0.778	23.65444	0.777	23.21174	0.78265	24.29094	0.2255	24.90434	0.81738	22.88399	0.22075	23.74863	0.81753	22.94475	0.23336	23.54064	0.82559	20.50014	0.20796	21.48678	0.83432	21.27784	0.24324	22.77111	0.77085	16.98548	0.25596	21.1621	0.8192	23.41483	0.22823	24.28292
0.8551	15.37668	0.2449	23.86625	0.75145	23.77065	0.75045	23.55758	0.7561	24.47286	0.25205	24.89976	0.78945	23.15256	0.24759	23.59218	0.7896	23.29548	0.26174	23.62914	0.79918	20.76326	0.23324	21.29419	0.80763	21.701	0.27282	22.68615	0.74149	18.56644	0.28708	20.68545	0.79208	23.83624	0.25598	24.45693
0.82855	17.80293	0.27145	23.58656	0.7249	23.90936	0.7239	23.65113	0.7296	24.67871	0.27855	24.85209	0.76146	23.2389	0.27444	23.36963	0.76161	23.29116	0.29011	23.7218	0.77273	20.92284	0.25853	21.51212	0.7809	21.79892	0.3024	22.68632	0.71208	19.63136	0.31821	20.54179	0.76501	24.02675	0.28373	24.29942
0.80205	19.66471	0.29795	23.74857	0.6984	24.09091	0.6974	23.82871	0.70305	24.55829	0.3051	24.84357	0.73348	23.52693	0.30123	23.29566	0.73362	23.53255	0.31844	23.52288	0.74632	21.03504	0.28377	21.31793	0.75421	21.99753	0.33192	22.54982	0.68273	20.49833	0.34927	20.10254	0.7379	23.88193	0.31143	24.35737
0.7755	20.76402	0.3245	23.57081	0.67185	24.18727	0.67085	24.08452	0.67655	24.84554	0.33165	24.84246	0.70555	23.78855	0.32807	23.30708	0.70568	23.58753	0.34681	23.46837	0.71987	21.2373	0.30905	21.38817	0.72748	22.31614	0.36149	22.54666	0.65332	20.96379	0.38039	19.90271	0.71078	24.20592	0.33918	24.42467
0.749	21.45174	0.351	23.4939	0.64535	24.13242	0.64435	24.20258	0.65	24.65045	0.35815	24.79132	0.67756	23.76059	0.35486	23.01133	0.67769	23.55371	0.37513	23.61864	0.69341	21.19191	0.33429	21.23713	0.70074	22.1583	0.39101	22.40018	0.62391	21.44951	0.41146	19.58883	0.68371	24.08264	0.36688	24.22044
0.72245	21.90888	0.37755	23.47799	0.6188	24.37081	0.6178	24.10468	0.62345	24.99711	0.3847	24.78627	0.64963	23.79951	0.3817	23.184	0.64976	23.72467	0.40351	23.65632	0.66701	21.28695	0.35958	21.28217	0.67406	22.5027	0.42059	22.39054	0.59456	21.72308	0.44258	19.15262	0.65659	24.13336	0.39463	24.35693
0.6959	22.16973	0.4041	23.14934	0.59225	24.37839	0.59125	24.43984	0.59695	24.84072	0.4112	24.77664	0.62165	23.90669	0.40855	22.75527	0.62177	23.67448	0.43188	23.37524	0.64055	21.45348	0.38486	21.22931	0.64732	22.46116	0.45017	22.338	0.56515	22.0126	0.4737	18.98934	0.62953	24.35549	0.42238	24.21781
0.6694	22.40031	0.4306	23.21297	0.56575	24.44097	0.56475	24.38258	0.5704	24.94091	0.43775	24.71997	0.59367	24.08307	0.43534	22.68268	0.59378	23.68266	0.46021	23.37802	0.61415	21.35248	0.4101	20.88598	0.62064	22.53668	0.47969	22.18804	0.53574	22.18679	0.50477	18.45668	0.60241	24.04399	0.45008	24.18088
0.64285	22.62734	0.45715	22.78996	0.5392	24.67129	0.5382	24.45097	0.54385	25.09634	0.4643	24.68871	0.56573	24.01697	0.46218	22.61488	0.56584	23.81548	0.48858	23.60288	0.58769	21.45901	0.43539	21.27811	0.59391	22.70548	0.50927	22.10807	0.50639	22.44872	0.53589	18.16125	0.57529	24.35664	0.47783	24.28161
0.61635	22.66378	0.48365	22.65344	0.51265	24.6229	0.51165	24.56629	0.51735	24.93915	0.4908	24.68871	0.53775	23.95596	0.48897	22.19095	0.53785	23.82243	0.5169	23.4347	0.56124	21.50355	0.46063	20.87975	0.56717	22.46193	0.53879	22.07864	0.47698	22.5398	0.56696	17.58748	0.54823	24.28365	0.50553	24.1562
0.5898	22.94363	0.5102	22.00448	0.48615	24.58952	0.48515	24.7171	0.4908	25.28966	0.51735	24.64941	0.50977	24.1277	0.51581	22.24392	0.50986	23.75494	0.54528	23.26296	0.53483	21.40738	0.48591	20.74175	0.54049	22.87336	0.56836	21.82775	0.44762	22.57968	0.59808	17.26041	0.52111	24.20693	0.53328	24.13796
0.56325	22.84324	0.53675	21.50718	0.4596	24.77065	0.4586	24.56081	0.4643	25.02874	0.54385	24.55454	0.48184	24.29588	0.54265	21.9579	0.48193	23.95911	0.57365	23.32397	0.50838	21.64326	0.5112	20.97243	0.51375	22.76077	0.59794	21.91936	0.41821	22.84033	0.6292	17.21269	0.49399	24.5608	0.56103	24.06453
0.53675	23.09266	0.56325	20.62903	0.4331	24.82887	0.4321	24.70677	0.43775	25.29287	0.5704	24.50339	0.45385	24.07102	0.56945	21.60593	0.45394	23.81224	0.60198	23.39007	0.48192	21.45702	0.53644	20.92536	0.48702	22.74672	0.62746	21.62275	0.3888	22.70713	0.66027	16.21997	0.46692	24.12675	0.58873	24.04774
0.5102	23.17081	0.5898	19.59691	0.40655	24.77	0.40555	24.91887	0.4112	25.05379	0.59695	24.45146	0.42592	24.06824	0.59629	21.49905	0.426	23.9761	0.63035	23.21369	0.45552	21.65433	0.56173	20.52918	0.46033	22.87938	0.65704	21.5072	0.35945	23.00526	0.69139	15.13215	0.43981	24.50032	0.61648	23.96175
0.48365	23.08633	0.61635	18.20309	0.38	24.8771	0.379	24.77161	0.3847	25.36384	0.62345	24.42352	0.39794	24.34932	0.62313	21.13519	0.39801	23.99819	0.65873	23.10651	0.42906	21.59872	0.58701	20.80141	0.4336	22.76015	0.68661	21.32615	0.33004	23.02281	0.72251	13.75888	0.41274	24.4825	0.64423	24.03401
0.45715	23.25761	0.64285	16.43027	0.3535	24.95613	0.3525	24.84694	0.35815	25.28003	0.65	24.34949	0.36995	24.31164	0.64992	20.57056	0.37002	23.81826	0.68705	23.06759	0.40266	21.67631	0.61225	20.38364	0.40691	23.01421	0.71613	20.99479	0.30069	23.01595	0.75358	11.94721	0.38562	24.27014	0.67193	23.91036
0.4306	23.26131	0.6694	14.99676	0.32695	24.81452	0.32595	24.95339	0.33165	25.12893	0.67655	24.2483	0.34202	24.16137	0.67676	20.44114	0.34209	24.08405	0.71543	23.09555	0.3762	21.70837	0.63754	20.4921	0.38018	22.8834	0.74571	20.67857	0.27128	23.23225	0.7847	9.51709	0.3585	24.71138	0.69968	23.85255
0.4041	23.26842	0.6959	12.63707	0.30045	24.72968	0.29945	24.9129	0.3051	25.4711	0.70305	24.03157	0.31404	24.21588	0.70355	19.94137	0.3141	23.95371	0.74375	22.83393	0.34975	21.61957	0.66278	20.081	0.35344	22.91645	0.77523	20.28221	0.24187	23.14548	0.81577	6.3291	0.33144	24.33739	0.72738	23.89445
0.37755	23.42826	0.72245	9.99135	0.2739	25.04484	0.2729	24.91226	0.27855	25.12476	0.7296	23.99669	0.28611	24.4148	0.7304	19.38075	0.28616	23.92483	0.77212	22.5459	0.32334	21.72993	0.68806	20.12299	0.32676	23.01375	0.80481	19.61035	0.21251	23.20306	0.84689	2.26971	0.30432	24.54744	0.75513	23.65066
0.351	23.43181	0.749	7.12371	0.24735	25.10484	0.24635	24.95194	0.25205	25.42148	0.7561	23.79006	0.25812	24.32214	0.75724	18.8084	0.25817	24.04961	0.8005	22.45956	0.29689	21.68723	0.71335	19.71725	0.30002	22.8939	0.83439	19.02379	0.1831	23.34104	0.87801	-2.8291	0.27725	24.63911	0.78288	23.5146
0.3245	23.55274	0.7755	4.24942	0.22085	24.94855	0.21985	25.06468	0.2255	25.20424	0.78265	23.59905	0.23014	24.23364	0.78403	18.06832	0.23018	23.94429	0.82882	22.19099	0.27048	21.75957	0.73859	19.4802	0.27334	23.07629	0.86391	17.80444	0.15375	23.33052	0.90908	-9.09746	0.25014	24.24399	0.81058	23.30832
0.29795	23.4973	0.80205	3.54533	0.1943	24.83806	0.1933	24.96968	0.199	25.25771	0.8092	23.58516	0.20221	24.38623	0.81087	17.32485	0.20225	24.09625	0.8572	21.53895	0.24402	21.86809	0.76387	18.99423	0.2466	23.06826	0.89348	16.59574	0.12434	23.41873	0.9402	-16.39154	0.22302	24.7644	0.83833	22.85416
0.27145	23.60819	0.82855	0.89483	0.1678	25.16565	0.1668	24.85839	0.17245	25.30523	0.8357	23.08792	0.17423	24.36708	0.83766	16.10755	0.17426	23.9273	0.88552	20.69972	0.21757	21.70525	0.78911	18.55547	0.21987	22.99876	0.923	15.33815	0.09493	23.39528	0.97126	-24.34636	0.19595	24.45218	0.86603	22.28423
0.2449	23.58471	0.8551	-0.7305	0.14125	25.175	0.14025	25.02677	0.1459	25.14804	0.86225	22.58169	0.1463	24.35071	0.86451	15.15033	0.14632	24.08946	0.91389	19.53833	0.19116	21.83915	0.8144	17.98377	0.19319	23.12587	0.95258	12.76329	0.06558	23.42032	1.00239	-34.1132	0.16883	24.57216	0.89378	20.9492
0.21835	23.62888	0.88165	-4.28819	0.1147	24.99113	0.1137	25.14887	0.1194	25.36802	0.88875	21.93828	0.11831	24.38793	0.89135	13.30569	0.11833	24.11185	0.94227	17.27671	0.16471	21.87872	0.83968	17.22339	0.16645	23.00247	0.98216	9.65774	0.03617	23.5465	1.03351	-44.71878	0.14177	24.75132	0.92153	18.69372
0.19185	23.83012	0.90815	-7.75691	0.0882	25.07516	0.0872	25.04452	0.09285	25.22993	0.9153	20.75138	0.09033	24.41635	0.91814	11.27975	0.09034	23.86429	0.97059	14.06806	0.1383	21.72879	0.86492	16.2099	0.13977	23.25019	1.01168	5.51223	0.00676	23.50231	1.06458	-56.2714	0.11465	24.36353	0.94923	14.71854
0.1653	23.52432	0.9347	-11.1844	0.06165	25.13919	0.06065	25.02065	0.0663	25.32836	0.94185	18.69408	0.0624	24.22191	0.94498	8.47805	0.06241	24.13409	0.99897	8.61694	0.11185	21.88539	0.89021	14.75387	0.11303	23.00741	1.04126	1.09405	-0.0226	23.48046	1.0957	-68.61235	0.08753	24.82086	0.97698	8.35036
0.1388	23.87737	0.9612	-14.67058	0.0351	25.14855	0.0341	25.09629	0.0398	25.38825	0.96835	14.77127	0.03441	24.38747	0.97177	5.06261	0.03442	23.95819	1.02729	1.24798	0.08539	21.76227	0.91545	13.68245	0.0863	23.2122	1.07078	-3.87295	-0.05201	23.66629	1.12676	-81.68545	0.06047	24.49701	1.00468	-0.43007
0.11225	23.77931	0.98775	-18.20263	0.0086	25.07371	0.0076	25.18484	0.01325	25.16024	0.9949	8.27735	0.00439	24.48368	0.99862	0.98925	0.00643	23.96637	1.05566	-7.99758	0.05899	21.8617	0.94073	11.1188	0.05961	23.23707	1.10035	-12.32158	-0.08136	23.48939	1.15789	-95.46802	0.03335	24.53408	1.03243	-11.53197

## Sheet: Fig.2
Fig.2a						Fig.2b						Fig.2c						Fig.2d
Name	Voc	Jsc	FF	PCE	HI	Name	Voc	Jsc	FF	PCE	HI	Name	Voc	Jsc	FF	PCE	HI	Name	Voc	Jsc	FF	PCE	HI
CsFAPI	0.926	23.96727	70.11	15.56	29	MAPI	1.041	21.84	74.32	16.89698	18	RbCsFAPI	1.017	24.49168	76.12	18.96	24	FAPI	0.915	23.45	66.76	14.32453	29
CsFAPI	0.955	22.95943	71.33	15.64	34	MAPI	1.043	21.78	75.03	17.04422	12	RbCsFAPI	1.003	24.79056	75.89	18.87	21	FAPI	0.92	22.3	68.1	13.9714	21
CsFAPI	0.963	22.90315	71.41	15.75	35	MAPI	1.041	22.02	72.94	16.7199	11	RbCsFAPI	1.009	24.32991	77.03	18.91	23	FAPI	0.94	22.67	67.89	14.46722	26
CsFAPI	0.901	24.51811	68.49	15.13	28	MAPI	1.043	21.31	73.99	16.44526	16	RbCsFAPI	1.012	23.58901	75.36	17.99	26	FAPI	0.87	23.04	66.41	13.31175	27
CsFAPI	0.935	23.63626	72.67	16.06	25	MAPI	1.046	21.27	72.68	16.17015	11	RbCsFAPI	1.011	24.01944	76.43	18.56	25	FAPI	0.89	23.21	65.74	13.57985	31
CsFAPI	0.932	23.09729	69.17	14.89	21	MAPI	1.044	21.92	74.56	17.06267	12	RbCsFAPI	1.016	23.24682	74.39	17.57	24	FAPI	0.917	22.88	67.43	14.14	25
CsFAPI	0.914	22.19986	70.87	14.38	24	MAPI	1.034	21.52	75.57	16.81559	15	RbCsFAPI	1.02	23.90852	75.41	18.39	24	FAPI	0.905	22.86	67.15	13.89	27
CsFAPI	0.899	21.97209	67.99	13.43	32	MAPI	1.042	21.23	74.79	16.54479	17	RbCsFAPI	1.019	24.36617	76.08	18.89	27	FAPI	0.927	23.06	67.33	14.39	28
CsFAPI	0.891	21.9794	67.25	13.17	29	MAPI	1.034	21.79	75.17	16.93645	14	RbCsFAPI	1.021	23.48423	74.32	17.82	22	FAPI	0.916	22.96	67.24	14.14	28
CsFAPI	0.913	22.5876	70.26	14.49	26	MAPI	1.037	21.83	76.32	17.2771	17	RbCsFAPI	1.015	23.4192	75.64	17.98	27	FAPI	0.922	23.01	67.28	14.27	30
CsFAPI/KC	0.965	24.74	73.85	17.62	4	MAPI/Au_NPs	1.059	23.37	76.81	19.00958	11	RbCsFAPI/AC	1.083	24.79428	78.69	21.13	4	FAPI/MACl	1.008	24.71	80.36	20.01581	2
CsFAPI/KC	0.97	24.69	73.06	17.5	0	MAPI/Au_NPs	1.062	22.89	75.84	18.43608	12	RbCsFAPI/AC	1.078	24.90851	78.32	21.03	6	FAPI/MACl	0.981	24.91	78.81	19.15857	5
CsFAPI/KC	0.963	24.71	73.37	17.46	0	MAPI/Au_NPs	1.054	22.96	76.34	18.47416	11	RbCsFAPI/AC	1.069	24.89342	79.14	21.06	5	FAPI/MACl	0.992	24.87	80.23	19.89358	6
CsFAPI/KC	0.952	25.18	73.34	17.57	1	MAPI/Au_NPs	1.063	23.14	76.14	18.72878	13	RbCsFAPI/AC	1.084	25.09663	77.56	21.1	4	FAPI/MACl	1.011	24.5	79.13	19.36001	4
CsFAPI/KC	0.972	25.28	74.67	18.35	2	MAPI/Au_NPs	1.057	23.16	75.89	18.57796	14	RbCsFAPI/AC	1.087	24.59751	78.13	20.89	6	FAPI/MACl	1.007	24.37	80.1	19.65701	3
CsFAPI/KC	0.977	25.16	73.4	18.04	3	MAPI/Au_NPs	1.059	22.96	75.96	18.4694	15	RbCsFAPI/AC	1.068	24.65562	76.94	20.26	5	FAPI/MACl	0.995	24.81	79.59	19.6475	2
CsFAPI/KC	0.989	25.25	75.42	18.83	2	MAPI/Au_NPs	1.052	23.03	76.69	18.58012	17	RbCsFAPI/AC	1.075	24.80146	78.54	20.94	5	FAPI/MACl	1.001	24.59	79.85	19.65	5
CsFAPI/KC	0.992	25.24	76.54	19.16	1	MAPI/Au_NPs	1.057	23.1	77.03	18.80818	14	RbCsFAPI/AC	1.079	24.82436	76.87	20.59	4	FAPI/MACl	0.998	24.7	79.72	19.65	4
CsFAPI/KC	0.961	25.05	74.12	17.84	0	MAPI/Au_NPs	1.061	22.78	77.23	18.66617	13	RbCsFAPI/AC	1.082	24.63094	79.21	21.11	3	FAPI/MACl	1.009	24.44	79.62	19.63	3
CsFAPI/KC	0.967	25.11	76.55	18.58	3	MAPI/Au_NPs	1.063	23.06	76.84	18.83562	16	RbCsFAPI/AC	1.083	24.38313	78.54	20.74	4	FAPI/MACl	1.004	24.57	78.67	19.41	2
CsFAPI/AKC	1.012	25.21	78.61	20.05	3
CsFAPI/AKC	1.008	25.12	76.26	19.31	4
CsFAPI/AKC	1.013	24.65	78.41	19.58	2
CsFAPI/AKC	1.01	24.58	80.6	20.01	5
CsFAPI/AKC	0.987	25.03	80.04	19.87	3
CsFAPI/AKC	0.998	24.97	76.92	19.17	4
CsFAPI/AKC	0.981	24.87	77.75	18.97	2
CsFAPI/AKC	1.006	25.03	74.9	18.86	4
CsFAPI/AKC	1.012	25.1	75.43	19.16	3
CsFAPI/AKC	0.996	24.36	78.1	18.95	2

## Sheet: Fig.4
Fig. 9a				Fig. 9b				Fig. 9c				Fig. 9d				Fig. 9e				Fig. 9f				Fig. 9g				Fig. 9h				Fig. 9i
Pb		S		Pb		S		Pb		S		Pb		S		Pb		S		Pb		S		Pb		S		Pb		S		Pb		S
x	y	x	y	x	y	x	y	x	y	x	y	x	y	x	y	x	y	x	y	x	y	x	y	x	y	x	y	x	y	x	y	x	y	x	y
0	0	0	0	0	0	0	0	0	0	0	0	0	0	0	0	0	0	0	0	0	0	0	0	0	0	0	0	0	0	0	0	0	0	0	0
0.0315	0.00108	0.233	0.01857	0.253	0.0059	0.261	0.00761	0.15037	0.00119	0.2	0.00615	0.096	0.01603	0.105	0.00185	0.31104	0.00311	0.253	0.01434	0.26691	2.75953E-4	0.23	0.0079	0.276	0.00128	0.23	0.0143	0.188	0.01215	0.351	0.0211	0.164	0.00601	0.36115	0.03351
0.189	0.00885	0.466	0.04046	0.506	0.00771	0.522	0.0139	0.37592	0.01788	0.5	0.00676	0.312	0.00252	0.315	0.02427	0.62208	0.00559	0.506	0.04688	0.59278	0.01135	0.46	0.02786	0.552	0.00403	0.46	0.0353	0.452	0.03059	0.741	0.04532	0.452	0.01579	0.74036	0.06271
0.4095	0.02133	0.699	0.06611	0.759	0.00999	0.783	0.03829	0.60147	0.03708	0.8	0.02218	0.528	0.01429	0.525	0.054	0.93312	0.01064	0.759	0.08273	0.91864	0.02408	0.69	0.05035	0.828	0.00761	0.69	0.05869	0.716	0.05336	1.131	0.07144	0.74	0.025	1.11957	0.09324
0.63	0.03877	0.932	0.09516	1.012	0.01281	1.044	0.06511	0.82703	0.05612	1.1	0.03992	0.744	0.03288	0.735	0.08694	1.24416	0.01869	1.012	0.12118	1.2445	0.03768	0.92	0.075	1.104	0.01208	0.92	0.08405	0.98	0.07971	1.521	0.09888	1.028	0.03358	1.49878	0.12451
0.8505	0.06082	1.165	0.12708	1.265	0.01623	1.305	0.09378	1.05258	0.0747	1.4	0.05968	0.96	0.05134	0.945	0.12257	1.5552	0.02996	1.265	0.16135	1.57037	0.0513	1.15	0.10135	1.38	0.01745	1.15	0.11089	1.244	0.10844	1.911	0.12696	1.316	0.04153	1.87799	0.15587
1.071	0.0865	1.398	0.1612	1.518	0.02032	1.566	0.12359	1.27813	0.0926	1.7	0.08105	1.176	0.06765	1.155	0.16026	1.86624	0.04438	1.518	0.20228	1.89623	0.06414	1.38	0.12882	1.656	0.02375	1.38	0.13865	1.508	0.13806	2.301	0.15495	1.604	0.04892	2.2572	0.18665
1.2915	0.11431	1.631	0.19671	1.771	0.02515	1.827	0.15376	1.50368	0.1096	2	0.10354	1.392	0.08015	1.365	0.19926	2.17728	0.0616	1.771	0.24293	2.2221	0.07559	1.61	0.15679	1.932	0.03096	1.61	0.16668	1.772	0.16692	2.691	0.18211	1.892	0.05587	2.63641	0.21619
1.512	0.14245	1.864	0.23271	2.024	0.03079	2.088	0.18345	1.72924	0.12558	2.3	0.12658	1.608	0.08778	1.575	0.23878	2.48832	0.08104	2.024	0.28224	2.54796	0.08536	1.84	0.18458	2.208	0.03905	1.84	0.19431	2.036	0.19345	3.081	0.20766	2.18	0.06256	3.01562	0.24384
1.7325	0.16908	2.097	0.26821	2.277	0.03727	2.349	0.21183	1.95479	0.14042	2.6	0.14955	1.824	0.09036	1.785	0.27799	2.79936	0.10192	2.277	0.31913	2.87382	0.09347	2.07	0.2115	2.484	0.04798	2.07	0.22089	2.3	0.21634	3.471	0.2309	2.468	0.06922	3.39483	0.26902
1.953	0.19254	2.33	0.30222	2.53	0.04465	2.61	0.23807	2.18034	0.15411	2.9	0.17181	2.04	0.08862	1.995	0.31604	3.1104	0.12341	2.53	0.35263	3.19969	0.10025	2.3	0.23687	2.76	0.05768	2.3	0.24575	2.564	0.23467	3.861	0.25117	2.756	0.07615	3.77404	0.29123
2.1735	0.21163	2.563	0.33378	2.783	0.05293	2.871	0.26142	2.40589	0.16666	3.2	0.19273	2.256	0.08401	2.205	0.35213	3.42144	0.1447	2.783	0.38186	3.52555	0.10624	2.53	0.26006	3.036	0.06808	2.53	0.26831	2.828	0.24804	4.251	0.26791	3.044	0.08363	4.15325	0.31005
2.394	0.22574	2.796	0.36197	3.036	0.0621	3.132	0.28121	2.63145	0.17812	3.5	0.2117	2.472	0.07846	2.415	0.38552	3.73248	0.16514	3.036	0.40606	3.85142	0.11208	2.76	0.28048	3.312	0.0791	2.76	0.28804	3.092	0.25653	4.641	0.28068	3.332	0.092	4.53246	0.32519
2.6145	0.23485	3.029	0.38598	3.289	0.07215	3.393	0.2969	2.857	0.18859	3.8	0.22818	2.688	0.07397	2.625	0.41557	4.04352	0.18419	3.289	0.42467	4.17728	0.11835	2.99	0.29768	3.588	0.09064	2.99	0.30451	3.356	0.26069	5.031	0.28919	3.62	0.10155	4.91167	0.33649
2.835	0.23949	3.262	0.40515	3.542	0.083	3.654	0.30811	3.08255	0.19821	4.1	0.24172	2.904	0.07223	2.835	0.44172	4.35456	0.20154	3.542	0.43731	4.50314	0.12548	3.22	0.31129	3.864	0.10263	3.22	0.31741	3.62	0.26137	5.421	0.29329	3.908	0.11259	5.29088	0.34391
3.0555	0.24057	3.495	0.41897	3.795	0.09457	3.915	0.31462	3.30811	0.2071	4.4	0.25196	3.12	0.07435	3.045	0.46358	4.6656	0.21703	3.795	0.44383	4.82901	0.13367	3.45	0.32108	4.14	0.11497	3.45	0.32657	3.884	0.25961	5.811	0.29299	4.196	0.12536	5.67009	0.34753
3.276	0.23922	3.728	0.42714	4.048	0.10674	4.176	0.31638	3.53366	0.21542	4.7	0.25869	3.336	0.08069	3.255	0.4809	4.97664	0.23063	4.048	0.44427	5.15487	0.14291	3.68	0.32695	4.416	0.12758	3.68	0.33191	4.148	0.25647	6.201	0.28846	4.484	0.14005	6.0493	0.34756
3.4965	0.23653	3.961	0.42955	4.301	0.11939	4.437	0.31352	3.75921	0.2233	5	0.26179	3.552	0.09083	3.465	0.49355	5.28768	0.24243	4.301	0.43887	5.48074	0.15298	3.91	0.32895	4.692	0.14039	3.91	0.33353	4.412	0.25291	6.591	0.28002	4.772	0.15679	6.42851	0.34429
3.717	0.23342	4.194	0.42629	4.554	0.13235	4.698	0.30632	3.98476	0.23086	5.3	0.2613	3.768	0.10379	3.675	0.50158	5.59872	0.2526	4.554	0.42808	5.8066	0.16354	4.14	0.32726	4.968	0.15332	4.14	0.33161	4.676	0.24972	6.981	0.2681	5.06	0.17563	6.80772	0.33815
3.9375	0.23057	4.427	0.41765	4.807	0.14546	4.959	0.29523	4.21032	0.23819	5.6	0.25738	3.984	0.11827	3.885	0.50515	5.90976	0.26139	4.807	0.4125	6.13246	0.17425	4.37	0.32216	5.244	0.16634	4.37	0.32648	4.94	0.2475	7.371	0.25325	5.348	0.19652	7.18693	0.32957
4.158	0.22831	4.66	0.40409	5.06	0.15855	5.22	0.28081	4.43587	0.24538	5.9	0.25031	4.2	0.1329	4.095	0.50455	6.2208	0.26911	5.06	0.39286	6.45833	0.18485	4.6	0.31406	5.52	0.17939	4.6	0.31854	5.204	0.24665	7.761	0.23609	5.636	0.21935	7.56613	0.31908
4.3785	0.22672	4.893	0.38624	5.313	0.17144	5.481	0.2637	4.66142	0.25245	6.2	0.24048	4.416	0.14658	4.305	0.50019	6.53184	0.27613	5.313	0.36999	6.78419	0.19522	4.83	0.30346	5.796	0.19244	4.83	0.30828	5.468	0.24742	8.151	0.21731	5.924	0.2439	7.94534	0.30719
4.599	0.22568	5.126	0.36483	5.566	0.18399	5.742	0.24462	4.88697	0.25941	6.5	0.22835	4.632	0.15857	4.515	0.49253	6.84288	0.28287	5.566	0.34476	7.11006	0.20537	5.06	0.29089	6.072	0.20546	5.06	0.29622	5.732	0.24999	8.541	0.19759	6.212	0.26989	8.32455	0.29442
4.8195	0.22497	5.359	0.3407	5.819	0.19606	6.003	0.2243	5.11253	0.26625	6.8	0.21444	4.848	0.16862	4.725	0.4821	7.15392	0.28976	5.819	0.31807	7.43592	0.21548	5.29	0.27695	6.348	0.21844	5.29	0.28292	5.996	0.25447	8.931	0.17762	6.5	0.29697	8.70376	0.28128
5.04	0.22436	5.592	0.31471	6.072	0.20755	6.264	0.20348	5.33808	0.27291	7.1	0.19931	5.064	0.17689	4.935	0.46944	7.46496	0.29721	6.072	0.29079	7.76178	0.22579	5.52	0.26221	6.624	0.23137	5.52	0.26894	6.26	0.26095	9.321	0.15804	6.788	0.32473	9.08297	0.2682
5.2605	0.22369	5.825	0.28774	6.325	0.21837	6.525	0.18285	5.56363	0.27934	7.4	0.18353	5.28	0.18382	5.145	0.45512	7.776	0.30558	6.325	0.26374	8.08765	0.23655	5.75	0.24725	6.9	0.24422	5.75	0.25482	6.524	0.26949	9.711	0.13943	7.076	0.35275	9.46218	0.25557
5.481	0.22288	6.058	0.26064	6.578	0.22849	6.786	0.16302	5.78918	0.28549	7.7	0.16766	5.496	0.18998	5.355	0.43967	8.08704	0.31517	6.578	0.23763	8.41351	0.24791	5.98	0.2326	7.176	0.25698	5.98	0.24105	6.788	0.28008	10.101	0.12227	7.364	0.38056	9.84139	0.24369
5.7015	0.22196	6.291	0.2342	6.831	0.23792	7.047	0.14453	6.01474	0.2913	8	0.15219	5.712	0.19594	5.565	0.42358	8.39808	0.32622	6.831	0.21309	8.73938	0.25988	6.21	0.21872	7.452	0.26964	6.21	0.22806	7.052	0.29263	10.491	0.10695	7.652	0.40771	10.2206	0.23281
5.922	0.22104	6.524	0.20909	7.084	0.24671	7.308	0.1278	6.24029	0.29671	8.3	0.13757	5.928	0.20213	5.775	0.40728	8.70912	0.3389	7.084	0.19058	9.06524	0.27229	6.44	0.206	7.728	0.28216	6.44	0.2162	7.316	0.30691	10.881	0.09375	7.94	0.43379	10.59981	0.22307
6.1425	0.22024	6.757	0.18589	7.337	0.25493	7.569	0.11313	6.46584	0.30172	8.6	0.12419	6.144	0.20884	5.985	0.39115	9.02016	0.35338	7.337	0.17047	9.3911	0.2848	6.67	0.19474	8.004	0.29451	6.67	0.20575	7.58	0.32255	11.271	0.08282	8.228	0.45839	10.97902	0.21455
6.363	0.21973	6.99	0.16504	7.59	0.26272	7.83	0.1007	6.69139	0.30633	8.9	0.11232	6.36	0.21623	6.195	0.37548	9.3312	0.36981	7.59	0.15297	9.71697	0.29692	6.9	0.18515	8.28	0.30665	6.9	0.19688	7.844	0.33905	11.661	0.0742	8.516	0.48118	11.35823	0.20723
6.5835	0.21964	7.223	0.14683	7.843	0.27022	8.091	0.09058	6.91695	0.31057	9.2	0.10215	6.576	0.22434	6.405	0.3605	9.64224	0.38834	7.843	0.13815	10.04283	0.30809	7.13	0.17732	8.556	0.3185	7.13	0.18969	8.108	0.35583	12.051	0.06785	8.804	0.5019	11.73744	0.20107
6.804	0.22005	7.456	0.13141	8.096	0.27761	8.352	0.08272	7.1425	0.31452	9.5	0.09379	6.792	0.2332	6.615	0.34636	9.95328	0.40911	8.096	0.12598	10.3687	0.31774	7.36	0.17128	8.832	0.33001	7.36	0.18419	8.372	0.37224	12.441	0.0636	9.092	0.52034	12.11665	0.19595
7.0245	0.22102	7.689	0.11881	8.349	0.28506	8.613	0.07698	7.36805	0.31828	9.8	0.08726	7.008	0.24284	6.825	0.33313	10.26432	0.43215	8.349	0.11632	10.69456	0.3254	7.59	0.16695	9.108	0.34108	7.59	0.18032	8.636	0.38767	12.831	0.06124	9.38	0.5364	12.49586	0.19173
7.245	0.22257	7.922	0.10894	8.602	0.29276	8.874	0.07315	7.5936	0.32198	10.1	0.08248	7.224	0.25327	7.035	0.32087	10.57536	0.45736	8.602	0.10895	11.02043	0.33076	7.82	0.1642	9.384	0.35162	7.82	0.17793	8.9	0.40162	13.221	0.06048	9.668	0.55002	12.87507	0.18825
7.4655	0.22467	8.155	0.10159	8.855	0.30088	9.135	0.07095	7.81916	0.32578	10.4	0.07931	7.44	0.26453	7.245	0.30954	10.8864	0.48436	8.855	0.10361	11.34629	0.33367	8.05	0.16284	9.66	0.36154	8.05	0.17687	9.164	0.41369	13.611	0.06103	9.956	0.56124	13.25428	0.18533
7.686	0.22731	8.388	0.0965	9.108	0.30959	9.396	0.07009	8.04471	0.32985	10.7	0.07758	7.656	0.27657	7.455	0.29912	11.19744	0.51248	9.108	0.09997	11.67215	0.33421	8.28	0.16262	9.936	0.37072	8.28	0.1769	9.428	0.42371	14.001	0.06255	10.244	0.57017	13.63349	0.18281
7.9065	0.23046	8.621	0.09333	9.361	0.319	9.657	0.07025	8.27026	0.33435	11	0.07706	7.872	0.28928	7.665	0.28954	11.50848	0.5407	9.361	0.09772	11.99802	0.33262	8.51	0.16328	10.212	0.37905	8.51	0.17779	9.692	0.43165	14.391	0.06474	10.532	0.57695	14.0127	0.18056
8.127	0.23412	8.854	0.09172	9.614	0.32921	9.918	0.07111	8.49582	0.33944	11.3	0.07751	8.088	0.30242	7.875	0.28074	11.81952	0.56776	9.614	0.09654	12.32388	0.32928	8.74	0.16457	10.488	0.38643	8.74	0.1793	9.956	0.43766	14.781	0.06729	10.82	0.58177	14.39191	0.17845
8.3475	0.23831	9.087	0.09131	9.867	0.34029	10.179	0.07239	8.72137	0.34526	11.6	0.07866	8.304	0.3157	8.085	0.27264	12.13056	0.59223	9.867	0.09614	12.64975	0.32462	8.97	0.16623	10.764	0.39275	8.97	0.18119	10.22	0.442	15.171	0.06995	11.108	0.58485	14.77112	0.1764
8.568	0.24312	9.32	0.09175	10.12	0.35222	10.44	0.07385	8.94692	0.35193	11.9	0.08027	8.52	0.32881	8.295	0.2652	12.4416	0.61273	10.12	0.09626	12.97561	0.31906	9.2	0.168	11.04	0.39791	9.2	0.18325	10.484	0.44504	15.561	0.0725	11.396	0.58643	15.15033	0.17436
8.7885	0.24865	9.553	0.09272	10.373	0.36499	10.701	0.07528	9.17247	0.3595	12.2	0.08214	8.736	0.3415	8.505	0.25838	12.75264	0.62807	10.373	0.09669	13.30147	0.3129	9.43	0.1697	11.316	0.40183	9.43	0.18526	10.748	0.44713	15.951	0.0748	11.684	0.58671	15.52954	0.17229
9.009	0.25509	9.786	0.09394	10.626	0.37852	10.962	0.07654	9.39803	0.368	12.5	0.08405	8.952	0.35366	8.715	0.25216	13.06368	0.63747	10.626	0.09728	13.62734	0.30631	9.66	0.17115	11.592	0.40443	9.66	0.18708	11.012	0.44862	16.341	0.07673	11.972	0.58591	15.90875	0.1702
9.2295	0.26266	10.019	0.0952	10.879	0.39268	11.223	0.07753	9.62358	0.37739	12.8	0.08584	9.168	0.36539	8.925	0.24653	13.37472	0.64067	10.879	0.0979	13.9532	0.29928	9.89	0.17222	11.868	0.40565	9.89	0.18857	11.276	0.44979	16.731	0.07824	12.26	0.58419	16.28796	0.16812
9.45	0.2716	10.252	0.09634	11.132	0.40734	11.484	0.0782	9.84913	0.38758	13.1	0.08741	9.384	0.377	9.135	0.24151	13.68576	0.63797	11.132	0.09849	14.27907	0.29167	10.12	0.17284	12.144	0.40544	10.12	0.18965	11.54	0.4508	17.121	0.07933	12.548	0.58169	16.66717	0.16607
9.6705	0.28215	10.485	0.09725	11.385	0.42231	11.745	0.07855	10.07468	0.39843	13.4	0.08865	9.6	0.38899	9.345	0.23712	13.9968	0.63017	11.385	0.09903	14.60493	0.28318	10.35	0.17295	12.42	0.4038	10.35	0.19026	11.804	0.45171	17.511	0.08002	12.836	0.57848	17.04637	0.1641
9.891	0.29447	10.718	0.0979	11.638	0.4374	12.006	0.07863	10.30024	0.40972	13.7	0.08953	9.816	0.40195	9.555	0.2334	14.30784	0.61844	11.638	0.09951	14.93079	0.27352	10.58	0.17256	12.696	0.4007	10.58	0.19037	12.068	0.45246	17.901	0.08037	13.124	0.57462	17.42559	0.16224
10.1115	0.30865	10.951	0.09829	11.891	0.45241	12.267	0.07848	10.52579	0.42123	14	0.09002	10.032	0.41646	9.765	0.23038	14.61888	0.60413	11.891	0.09996	15.25666	0.26239	10.81	0.17169	12.972	0.39618	10.81	0.18999	12.332	0.45287	18.291	0.08047	13.412	0.57008	17.8048	0.16051
10.332	0.32462	11.184	0.09845	12.144	0.46714	12.528	0.07819	10.75134	0.43267	14.3	0.09014	10.248	0.43297	9.975	0.22808	14.92992	0.58853	12.144	0.10043	15.58252	0.24964	11.04	0.17039	13.248	0.39027	11.04	0.18914	12.596	0.45266	18.681	0.08038	13.7	0.56481	18.184	0.15892
10.5525	0.34215	11.417	0.09845	12.397	0.48139	12.789	0.07783	10.97689	0.44375	14.6	0.08991	10.464	0.4517	10.185	0.22651	15.24096	0.5727	12.397	0.10095	15.90839	0.23528	11.27	0.16872	13.524	0.38302	11.27	0.18786	12.86	0.4515	19.071	0.08019	13.988	0.55874	18.56321	0.15744
10.773	0.36084	11.65	0.09838	12.65	0.49497	13.05	0.0775	11.20245	0.45416	14.9	0.08937	10.68	0.47256	10.395	0.22567	15.552	0.55735	12.65	0.10156	16.23425	0.21953	11.5	0.16676	13.8	0.3745	11.5	0.1862	13.124	0.44904	19.461	0.07997	14.276	0.55175	18.94242	0.15603
10.9935	0.38017	11.883	0.09831	12.903	0.50772	13.311	0.07725	11.428	0.46359	15.2	0.08857	10.896	0.49517	10.605	0.22554	15.86304	0.54274	12.903	0.10231	16.56011	0.20277	11.73	0.16458	14.076	0.36481	11.73	0.18423	13.388	0.44493	19.851	0.07975	14.564	0.54372	19.32163	0.15464
11.214	0.39948	12.116	0.09834	13.156	0.5195	13.572	0.07714	11.65355	0.47176	15.5	0.08755	11.112	0.51888	10.815	0.22608	16.17408	0.52873	13.156	0.1032	16.88598	0.18553	11.96	0.16225	14.352	0.35404	11.96	0.18198	13.652	0.4389	20.241	0.07958	14.852	0.53452	19.70084	0.15316
11.4345	0.4181	12.349	0.09852	13.409	0.53018	13.833	0.0772	11.8791	0.47839	15.8	0.08635	11.328	0.54284	11.025	0.2272	16.48512	0.51489	13.409	0.10425	17.21184	0.16842	12.19	0.15982	14.628	0.34233	12.19	0.17953	13.916	0.43076	20.631	0.07943	15.14	0.52403	20.08005	0.1515
11.655	0.43535	12.582	0.0989	13.662	0.53968	14.094	0.07745	12.10466	0.48329	16.1	0.08502	11.544	0.56616	11.235	0.22884	16.79616	0.50059	13.662	0.10544	17.53771	0.15199	12.42	0.15734	14.904	0.32978	12.42	0.1769	14.18	0.42046	21.021	0.0793	15.428	0.51218	20.45926	0.14954
11.8755	0.45066	12.815	0.09951	13.915	0.54792	14.355	0.07787	12.33021	0.48626	16.4	0.08356	11.76	0.58794	11.445	0.23089	17.1072	0.48521	13.915	0.10676	17.86357	0.13674	12.65	0.15483	15.18	0.31655	12.65	0.17414	14.444	0.40808	21.411	0.07914	15.716	0.49891	20.83847	0.14717
12.096	0.46357	13.048	0.10033	14.168	0.55486	14.616	0.07844	12.55576	0.48719	16.7	0.082	11.976	0.60747	11.655	0.23324	17.41824	0.46824	14.168	0.10816	18.18943	0.12297	12.88	0.1523	15.456	0.30275	12.88	0.17128	14.708	0.3938	21.801	0.07888	16.004	0.48419	21.21768	0.14429
12.3165	0.47381	13.281	0.10136	14.421	0.56045	14.877	0.07911	12.78132	0.48603	17	0.08034	12.192	0.62423	11.865	0.23576	17.72928	0.44937	14.421	0.10961	18.5153	0.11086	13.11	0.14975	15.732	0.28855	13.11	0.16834	14.972	0.37795	22.191	0.07847	16.292	0.46806	21.59689	0.14079
12.537	0.48124	13.514	0.10254	14.674	0.56468	15.138	0.07985	13.00687	0.48277	17.3	0.0786	12.408	0.63798	12.075	0.23834	18.04032	0.42856	14.674	0.11106	18.84116	0.10036	13.34	0.14717	16.008	0.27409	13.34	0.16535	15.236	0.36091	22.581	0.07782	16.58	0.45061	21.9761	0.13662
12.7575	0.48592	13.747	0.10382	14.927	0.56754	15.399	0.08059	13.23242	0.47747	17.6	0.07676	12.624	0.64876	12.285	0.24087	18.35136	0.40605	14.927	0.11249	19.16703	0.09134	13.57	0.14454	16.284	0.2595	13.57	0.1623	15.5	0.34309	22.971	0.07688	16.868	0.43195	22.35531	0.13175
12.978	0.488	13.98	0.10513	15.18	0.56901	15.66	0.08129	13.45797	0.47023	17.9	0.07483	12.84	0.65684	12.495	0.24323	18.6624	0.38224	15.18	0.11386	19.49289	0.08355	13.8	0.14183	16.56	0.24492	13.8	0.15921	15.764	0.32492	23.361	0.0756	17.156	0.41226	22.73452	0.12615
13.1985	0.48776	14.213	0.1064	15.433	0.56908	15.921	0.0819	13.68352	0.4612	18.2	0.0728	13.056	0.6627	12.705	0.24534	18.97344	0.35773	15.433	0.11514	19.81875	0.07674	14.03	0.13902	16.836	0.23049	14.03	0.15609	16.028	0.30681	23.751	0.07393	17.444	0.39175	23.11373	0.11987
13.419	0.48545	14.446	0.10756	15.686	0.56774	16.182	0.08239	13.90908	0.45057	18.5	0.07069	13.272	0.66691	12.915	0.24713	19.28448	0.33314	15.686	0.11632	20.14462	0.07068	14.26	0.13608	17.112	0.21633	14.26	0.15294	16.292	0.28908	24.141	0.07185	17.732	0.37066	23.49294	0.11299
13.6395	0.48137	14.679	0.10854	15.939	0.56498	16.443	0.08274	14.13463	0.43855	18.8	0.0685	13.488	0.67003	13.125	0.24854	19.59552	0.30908	15.939	0.11739	20.47048	0.06517	14.49	0.13299	17.388	0.20255	14.49	0.14976	16.556	0.27202	24.531	0.06939	18.02	0.34926	23.87215	0.10559
13.86	0.47574	14.912	0.1093	16.192	0.56078	16.704	0.08293	14.36018	0.42538	19.1	0.06625	13.704	0.67256	13.335	0.24955	19.90656	0.28607	16.192	0.11837	20.79635	0.0601	14.72	0.12977	17.664	0.18926	14.72	0.14657	16.82	0.25581	24.921	0.06657	18.308	0.32781	24.25136	0.09781
14.0805	0.4687	15.145	0.1098	16.445	0.55511	16.965	0.08297	14.58574	0.41129	19.4	0.06397	13.92	0.67484	13.545	0.25013	20.2176	0.26449	16.445	0.11925	21.12221	0.05544	14.95	0.1264	17.94	0.17654	14.95	0.14338	17.084	0.2406	25.311	0.06343	18.596	0.30659	24.63057	0.08981
14.301	0.46033	15.378	0.11003	16.698	0.54797	17.226	0.08286	14.81129	0.39651	19.7	0.06169	14.136	0.67697	13.755	0.2503	20.52864	0.24461	16.698	0.12006	21.44807	0.05115	15.18	0.1229	18.216	0.16446	15.18	0.14019	17.348	0.22646	25.701	0.06006	18.884	0.28585	25.00978	0.08176
14.5215	0.45063	15.611	0.10997	16.951	0.53933	17.487	0.08263	15.03684	0.38128	20	0.05944	14.352	0.67883	13.965	0.25006	20.83968	0.2265	16.951	0.12082	21.77394	0.04724	15.41	0.11931	18.492	0.15309	15.41	0.13702	17.612	0.2134	26.091	0.05653	19.172	0.26583	25.38899	0.07382
14.742	0.43953	15.844	0.10964	17.204	0.52919	17.748	0.08231	15.26239	0.3658	20.3	0.05725	14.568	0.68006	14.175	0.24946	21.15072	0.21013	17.204	0.12154	22.0998	0.04373	15.64	0.11565	18.768	0.14246	15.64	0.13388	17.876	0.20141	26.481	0.05294	19.46	0.24673	25.7682	0.06616
14.9625	0.42695	16.077	0.10906	17.457	0.51757	18.009	0.08192	15.48795	0.35025	20.6	0.05517	14.784	0.68011	14.385	0.24852	21.46176	0.19537	17.457	0.12224	22.42567	0.04058	15.87	0.11197	19.044	0.13261	15.87	0.13078	18.14	0.19041	26.871	0.04937	19.748	0.22873	26.14741	0.05893
15.183	0.41282	16.31	0.10828	17.71	0.5045	18.27	0.08148	15.7135	0.33481	20.9	0.05323	15	0.67834	14.595	0.2473	21.7728	0.18204	17.71	0.12292	22.75153	0.03777	16.1	0.10831	19.32	0.12353	16.1	0.12772	18.404	0.18034	27.261	0.04591	20.036	0.21193	26.52662	0.05227
15.4035	0.39712	16.543	0.10731	17.963	0.49003	18.531	0.08103	15.93905	0.3196	21.2	0.05145	15.216	0.67411	14.805	0.24583	22.08384	0.16991	17.963	0.12359	23.07739	0.03524	16.33	0.10472	19.596	0.11523	16.33	0.1247	18.668	0.17109	27.651	0.04263	20.324	0.19643	26.90582	0.04626
15.624	0.37989	16.776	0.10621	18.216	0.47424	18.792	0.08058	16.1646	0.30473	21.5	0.04985	15.432	0.66687	15.015	0.24416	22.39488	0.15879	18.216	0.12422	23.40326	0.03293	16.56	0.10124	19.872	0.10769	16.56	0.12174	18.932	0.16256	28.041	0.03961	20.612	0.18226	27.28504	0.04098
15.8445	0.3613	17.009	0.10503	18.469	0.45725	19.053	0.08013	16.39016	0.29029	21.8	0.04844	15.648	0.65621	15.225	0.24231	22.70592	0.14852	18.469	0.12479	23.72912	0.03079	16.79	0.09791	20.148	0.10088	16.79	0.11883	19.196	0.15464	28.431	0.03686	20.9	0.16942	27.66425	0.03644
16.065	0.3416	17.242	0.10378	18.722	0.43919	19.314	0.0797	16.61571	0.27632	22.1	0.04721	15.864	0.64201	15.435	0.24033	23.01696	0.13898	18.722	0.12528	24.05499	0.0288	17.02	0.09476	20.424	0.09475	17.02	0.11597	19.46	0.14725	28.821	0.03441	21.188	0.15786	28.04345	0.03264
16.2855	0.32116	17.475	0.10252	18.975	0.42022	19.575	0.07926	16.84126	0.26288	22.4	0.04615	16.08	0.62437	15.645	0.23821	23.328	0.13011	18.975	0.12564	24.38085	0.02693	17.25	0.09181	20.7	0.08926	17.25	0.11314	19.724	0.14031	29.211	0.03226	21.476	0.14752	28.42266	0.02953
16.506	0.3004	17.708	0.10126	19.228	0.40055	19.836	0.07882	17.06681	0.24998	22.7	0.04524	16.296	0.60363	15.855	0.23599	23.63904	0.12188	19.228	0.12585	24.70671	0.02519	17.48	0.08908	20.976	0.08435	17.48	0.11034	19.988	0.13379	29.601	0.03038	21.764	0.13828	28.80187	0.02703
16.7265	0.27977	17.941	0.10002	19.481	0.38037	20.097	0.07834	17.29237	0.23762	23	0.04445	16.512	0.58033	16.065	0.23366	23.95008	0.1143	19.481	0.12585	25.03258	0.02358	17.71	0.08656	21.252	0.07996	17.71	0.10755	20.252	0.12766	29.991	0.02872	22.052	0.13004	29.18108	0.02504
16.947	0.25972	18.174	0.09881	19.734	0.35991	20.358	0.07781	17.51792	0.22582	23.3	0.04374	16.728	0.55516	16.275	0.23123	24.26112	0.10735	19.734	0.1256	25.35844	0.02212	17.94	0.08426	21.528	0.07603	17.94	0.10478	20.516	0.12192	30.381	0.02723	22.34	0.12267	29.56029	0.02343
17.1675	0.24067	18.407	0.09762	19.987	0.33941	20.619	0.07722	17.74347	0.21456	23.6	0.04307	16.944	0.52883	16.485	0.22868	24.57216	0.10102	19.987	0.12508	25.68431	0.02081	18.17	0.08214	21.804	0.0725	18.17	0.10201	20.78	0.11656	30.771	0.02584	22.628	0.11605	29.9395	0.02208
17.388	0.22291	18.64	0.09647	20.24	0.31909	20.88	0.07653	17.96902	0.20384	23.9	0.04241	17.16	0.50202	16.695	0.22602	24.8832	0.09528	20.24	0.12425	26.01017	0.01965	18.4	0.08018	22.08	0.06932	18.4	0.09925	21.044	0.11158	31.161	0.02448	22.916	0.11004	30.31871	0.02086
17.6085	0.20667	18.873	0.09533	20.493	0.29918	21.141	0.07574	18.19458	0.19364	24.2	0.04173	17.376	0.47536	16.905	0.22323	25.19424	0.09006	20.493	0.12311	26.33603	0.01863	18.63	0.07836	22.356	0.06642	18.63	0.09649	21.308	0.10698	31.551	0.02309	23.204	0.10454	30.69792	0.01965
17.829	0.19206	19.106	0.0942	20.746	0.27989	21.402	0.07484	18.42013	0.18395	24.5	0.04098	17.592	0.44933	17.115	0.22032	25.50528	0.08527	20.746	0.12165	26.6619	0.01771	18.86	0.07663	22.632	0.06376	18.86	0.09373	21.572	0.10272	31.941	0.02161	23.492	0.09944	31.07713	0.01834
18.0495	0.17906	19.339	0.09306	20.999	0.2614	21.663	0.07383	18.64568	0.17478	24.8	0.04015	17.808	0.4243	17.325	0.21727	25.81632	0.08082	20.999	0.11987	26.98776	0.01688	19.09	0.07497	22.908	0.0613	19.09	0.091	21.836	0.09876	32.331	0.01997	23.78	0.09466	31.45634	0.01685
18.27	0.1676	19.572	0.09191	21.252	0.24386	21.924	0.07272	18.87124	0.1661	25.1	0.03923	18.024	0.40048	17.535	0.2141	26.12736	0.07663	21.252	0.11781	27.31363	0.0161	19.32	0.07334	23.184	0.059	19.32	0.08829	22.1	0.09504	32.721	0.01817	24.068	0.09014	31.83555	0.01512
18.4905	0.15753	19.805	0.09074	21.505	0.22741	22.185	0.07152	19.09679	0.15791	25.4	0.0382	18.24	0.378	17.745	0.21079	26.4384	0.07263	21.505	0.1155	27.63949	0.01535	19.55	0.07171	23.46	0.05684	19.55	0.08563	22.364	0.0915	33.111	0.01617	24.356	0.08582	32.21476	0.01313
18.711	0.14869	20.038	0.08954	21.758	0.21213	22.446	0.07025	19.32234	0.15021	25.7	0.03707	18.456	0.35689	17.955	0.20737	26.74944	0.06878	21.758	0.11297	27.96535	0.01462	19.78	0.07005	23.736	0.05478	19.78	0.08305	22.628	0.08807	33.501	0.01397	24.644	0.08167	32.59397	0.01086
18.9315	0.14088	20.271	0.08832	22.011	0.19808	22.707	0.06894	19.54789	0.14298	26	0.03586	18.672	0.33713	18.165	0.20384	27.06048	0.06507	22.011	0.11027	28.29122	0.01389	20.01	0.06835	24.012	0.05283	20.01	0.08054	22.892	0.08473	33.891	0.01161	24.932	0.07768	32.97318	0.00836
19.152	0.13394	20.504	0.08708	22.264	0.18526	22.968	0.06762	19.77345	0.13622	26.3	0.03458	18.888	0.31868	18.375	0.20021	27.37152	0.06148	22.264	0.10746	28.61708	0.01317	20.24	0.0666	24.288	0.05097	20.24	0.07815	23.156	0.08143	34.281	0.00912	25.22	0.07384	33.35239	0.00567
19.3725	0.12771	20.737	0.08582	22.517	0.17367	23.229	0.06632	19.999	0.12991	26.6	0.03326	19.104	0.30148	18.585	0.19651	27.68256	0.05804	22.517	0.10458	28.94295	0.01244	20.47	0.06479	24.564	0.04919	20.47	0.07588	23.42	0.07819	34.671	0.00653	25.508	0.07015	33.7316	0.00287
19.593	0.12208	20.97	0.08455	22.77	0.16325	23.49	0.06507	20.22455	0.12403	26.9	0.03191	19.32	0.28547	18.795	0.19276	27.9936	0.05477	22.77	0.10169	29.26881	0.01173	20.7	0.06293	24.84	0.04749	20.7	0.07376	23.684	0.07501	35.061	0.00391	25.796	0.06662	34.11081	2.21763E-5
19.8135	0.11694	21.203	0.08329	23.023	0.15392	23.751	0.06388	20.4501	0.11856	27.2	0.03057	19.536	0.27059	19.005	0.18896	28.30464	0.05168	23.023	0.09882	29.59467	0.01102	20.93	0.06103	25.116	0.04587	20.93	0.07178	23.948	0.07194			26.084	0.06326	34.49002	0.00277
20.034	0.11222	21.436	0.08203	23.276	0.14559	24.012	0.06279	20.67565	0.11349	27.5	0.02926	19.752	0.25679	19.215	0.18514	28.61568	0.04878	23.276	0.09601	29.92054	0.01034	21.16	0.05909	25.392	0.04433	21.16	0.06995	24.212	0.069			26.372	0.06008	34.86923	0.00543
20.2545	0.10786	21.669	0.08079	23.529	0.13816	24.273	0.06179	20.90121	0.10877	27.8	0.028	19.968	0.244	19.425	0.18131	28.92672	0.04609	23.529	0.0933	30.2464	0.00969	21.39	0.05715	25.668	0.04287	21.39	0.06827	24.476	0.06622			26.66	0.05708	35.24844	0.00788
20.475	0.10381	21.902	0.07957	23.782	0.13151	24.534	0.06089	21.12676	0.10438	28.1	0.0268	20.184	0.23217	19.635	0.17748	29.23776	0.04359	23.782	0.09069	30.57226	0.00906	21.62	0.05522	25.944	0.0415	21.62	0.06674	24.74	0.06363			26.948	0.05428
20.6955	0.10003	22.135	0.07838	24.035	0.12551	24.795	0.06009	21.35231	0.10029	28.4	0.02567	20.4	0.22123	19.845	0.17367	29.5488	0.04128	24.035	0.0882	30.89813	0.00847	21.85	0.05331	26.22	0.0402	21.85	0.06533	25.004	0.06124			27.236	0.05165
20.916	0.09649	22.368	0.07721	24.288	0.12007	25.056	0.05937	21.57787	0.09647	28.7	0.02462	20.616	0.21109	20.055	0.16986	29.85984	0.03916	24.288	0.08584	31.22399	0.0079	22.08	0.05146	26.496	0.03899	22.08	0.06404	25.268	0.05905			27.524	0.0492
21.1365	0.09316	22.601	0.07606	24.541	0.11507	25.317	0.05872	21.80342	0.09288	29	0.02364	20.832	0.20167	20.265	0.16608	30.17088	0.03721	24.541	0.08358	31.54986	0.00735	22.31	0.04968	26.772	0.03784	22.31	0.06282	25.532	0.05704			27.812	0.04691
21.357	0.09002	22.834	0.07494	24.794	0.11042	25.578	0.05811	22.02897	0.08949	29.3	0.02273	21.048	0.1929	20.475	0.16232	30.48192	0.03543	24.794	0.08142	31.87572	0.00681	22.54	0.04797	27.048	0.03677	22.54	0.06167	25.796	0.05519			28.1	0.04476
21.5775	0.08706	23.067	0.07382	25.047	0.10604	25.839	0.05751	22.25453	0.08627	29.6	0.02186	21.264	0.1847	20.685	0.15858	30.79296	0.03378	25.047	0.07934	32.20158	0.00627	22.77	0.04636	27.324	0.03575	22.77	0.06055	26.06	0.05348			28.388	0.04272
21.798	0.08425	23.3	0.0727	25.3	0.10189	26.1	0.05689	22.48008	0.0832	29.9	0.02103	21.48	0.177	20.895	0.15486	31.104	0.03225	25.3	0.07733	32.52745	0.00571	23	0.04485	27.6	0.03478	23	0.05944	26.324	0.05186			28.676	0.04079
22.0185	0.0816	23.533	0.07158	25.553	0.09791	26.361	0.05624	22.70563	0.08025	30.2	0.02022	21.696	0.16976	21.105	0.15117	31.41504	0.03081	25.553	0.07535	32.85331	0.00513	23.23	0.04343	27.876	0.03385	23.23	0.05831	26.588	0.05031			28.964	0.03893
22.239	0.07909	23.766	0.07045	25.806	0.09407	26.622	0.05552	22.93118	0.07741	30.5	0.0194	21.912	0.16295	21.315	0.1475	31.72608	0.02943	25.806	0.0734	33.17918	0.00454	23.46	0.0421	28.152	0.03296	23.46	0.05714	26.852	0.04879			29.252	0.03713
22.4595	0.07672	23.999	0.0693	26.059	0.09036	26.883	0.05472	23.15673	0.07466	30.8	0.01858	22.128	0.15654	21.525	0.14386	32.03712	0.02809	26.059	0.07146	33.50504	0.00394	23.69	0.04086	28.428	0.03209	23.69	0.05592	27.116	0.04728			29.54	0.03537
22.68	0.07448	24.232	0.06813	26.312	0.08679	27.144	0.05381	23.38229	0.072	31.1	0.01774	22.344	0.15052	21.735	0.14025	32.34816	0.02679	26.312	0.06952	33.8309	0.00336	23.92	0.03969	28.704	0.03124	23.92	0.05464	27.38	0.04574			29.828	0.03364
22.9005	0.07238	24.465	0.06694	26.565	0.08335	27.405	0.0528	23.60784	0.0694	31.4	0.01687	22.56	0.14488	21.945	0.13668	32.6592	0.02551	26.565	0.06756	34.15677	0.00282	24.15	0.03858	28.98	0.0304	24.15	0.0533	27.644	0.04418			30.116	0.03195
23.121	0.0704	24.698	0.06574	26.818	0.08006	27.666	0.05168	23.83339	0.06687	31.7	0.01597	22.776	0.13959	22.155	0.13317	32.97024	0.02426	26.818	0.06559	34.48263	0.00232	24.38	0.03752	29.256	0.02957	24.38	0.05189	27.908	0.04261			30.404	0.03028
23.3415	0.06855	24.931	0.06452	27.071	0.07693	27.927	0.05045	24.05895	0.0644	32	0.01505	22.992	0.13462	22.365	0.12971	33.28128	0.02305	27.071	0.0636	34.8085	0.00188	24.61	0.03649	29.532	0.02876	24.61	0.05043	28.172	0.04103			30.692	0.02863
23.562	0.06681	25.164	0.06331	27.324	0.07398	28.188	0.04913	24.2845	0.06199	32.3	0.01411	23.208	0.12992	22.575	0.12633	33.59232	0.02189	27.324	0.06159	35.13436	0.0015	24.84	0.03547	29.808	0.02795	24.84	0.04893	28.436	0.03948			30.98	0.02703
23.7825	0.06517	25.397	0.0621	27.577	0.07122	28.449	0.04772	24.51005	0.05964	32.6	0.01317	23.424	0.12542	22.785	0.12302	33.90336	0.02079	27.577	0.05958			25.07	0.03447	30.084	0.02715	25.07	0.0474	28.7	0.03798			31.268	0.02547
24.003	0.06361	25.63	0.0609	27.83	0.06864	28.71	0.04624	24.7356	0.05734	32.9	0.01225	23.64	0.12109	22.995	0.11981	34.2144	0.01975	27.83	0.05755			25.3	0.03346	30.36	0.02638	25.3	0.04586	28.964	0.03658			31.556	0.02397
24.2235	0.06213	25.863	0.05973	28.083	0.06627	28.971	0.04471	24.96116	0.0551	33.2	0.01134	23.856	0.11686	23.205	0.1167	34.52544	0.01875	28.083	0.05553			25.53	0.03244	30.636	0.02562	25.53	0.04432	29.228	0.03528			31.844	0.02253
24.444	0.06068	26.096	0.0586	28.336	0.06408	29.232	0.04315	25.18671	0.05292	33.5	0.01047	24.072	0.11272	23.415	0.11369	34.83648	0.0178	28.336	0.05351			25.76	0.03141	30.912	0.02488	25.76	0.04282	29.492	0.0341			32.132	0.02117
24.6645	0.05926	26.329	0.05751	28.589	0.06208	29.493	0.04157	25.41226	0.0508	33.8	0.00964	24.288	0.10866	23.625	0.11079	35.14752	0.01688	28.589	0.0515			25.99	0.03037	31.188	0.02418	25.99	0.04135	29.756	0.03302			32.42	0.01988
24.885	0.05783	26.562	0.05647	28.842	0.06024	29.754	0.04	25.63781	0.04874	34.1	0.00887	24.504	0.1047	23.835	0.108			28.842	0.04949			26.22	0.02932	31.464	0.0235	26.22	0.03994	30.02	0.03201			32.708	0.01868
25.1055	0.05639	26.795	0.05547	29.095	0.05856	30.015	0.03843	25.86336	0.04673	34.4	0.00816	24.72	0.10088	24.045	0.10532			29.095	0.0475			26.45	0.02826	31.74	0.02285	26.45	0.0386	30.284	0.03104			32.996	0.01756
25.326	0.05494	27.028	0.05451	29.348	0.057	30.276	0.03689	26.08892	0.04479	34.7	0.0075	24.936	0.09721	24.255	0.10275			29.348	0.04552			26.68	0.0272	32.016	0.02224	26.68	0.03733	30.548	0.03005			33.284	0.01652
25.5465	0.05349	27.261	0.05359	29.601	0.05555	30.537	0.03538	26.31447	0.04292	35	0.0069	25.152	0.09375	24.465	0.10028			29.601	0.04355			26.91	0.02615	32.292	0.02166	26.91	0.03613	30.812	0.02902			33.572	0.01554
25.767	0.05205	27.494	0.05269	29.854	0.05418	30.798	0.0339	26.54002	0.04111			25.368	0.09049	24.675	0.09791			29.854	0.0416			27.14	0.02512	32.568	0.0211	27.14	0.03499	31.076	0.02792			33.86	0.01462
25.9875	0.05064	27.727	0.05181	30.107	0.05288	31.059	0.03245	26.76558	0.03938			25.584	0.08743	24.885	0.09563			30.107	0.03965			27.37	0.02411	32.844	0.02057	27.37	0.03393	31.34	0.02675			34.148	0.01374
26.208	0.04931	27.96	0.05093	30.36	0.05163	31.32	0.03104	26.99113	0.03774			25.8	0.08456	25.095	0.09343			30.36	0.03772			27.6	0.02314	33.12	0.02006	27.6	0.03291	31.604	0.02553			34.436	0.01289
26.4285	0.04805	28.193	0.05004	30.613	0.05042	31.581	0.02965	27.21668	0.03618			26.016	0.08183	25.305	0.09131			30.613	0.0358			27.83	0.0222	33.396	0.01957	27.83	0.03194	31.868	0.02429			34.724	0.01205
26.649	0.0469	28.426	0.04913	30.866	0.04923	31.842	0.02829	27.44224	0.03471			26.232	0.07921	25.515	0.08925			30.866	0.0339			28.06	0.0213	33.672	0.01909	28.06	0.031	32.132	0.02307			35.012	0.01122
26.8695	0.04585	28.659	0.04818	31.119	0.04807	32.103	0.02696	27.66779	0.03334			26.448	0.07668	25.725	0.08725			31.119	0.03204			28.29	0.02043	33.948	0.01861	28.29	0.03007	32.396	0.02191
27.09	0.0449	28.892	0.04719	31.372	0.04692	32.364	0.02564	27.89334	0.03207			26.664	0.07423	25.935	0.08531			31.372	0.03021			28.52	0.01961	34.224	0.01814	28.52	0.02915	32.66	0.02084
27.3105	0.04402	29.125	0.04615	31.625	0.0458	32.625	0.02435	28.11889	0.0309			26.88	0.07187	26.145	0.08342			31.625	0.02843			28.75	0.01882	34.5	0.01766	28.75	0.02823	32.924	0.01988
27.531	0.04319	29.358	0.04506	31.878	0.04471	32.886	0.02306	28.34445	0.02984			27.096	0.06961	26.355	0.08157			31.878	0.02672			28.98	0.01806	34.776	0.01719	28.98	0.0273	33.188	0.01903
27.7515	0.0424	29.591	0.04391	32.131	0.04365	33.147	0.02179	28.57	0.02887			27.312	0.06747	26.565	0.07977			32.131	0.02508			29.21	0.01732	35.052	0.01671	29.21	0.02635	33.452	0.01826
27.972	0.04163	29.824	0.04272	32.384	0.04263	33.408	0.02052	28.79555	0.02798			27.528	0.06546	26.775	0.07801			32.384	0.02353			29.44	0.01659			29.44	0.02539	33.716	0.01757
28.1925	0.04086	30.057	0.04148	32.637	0.04166	33.669	0.01927	29.0211	0.02718			27.744	0.06358	26.985	0.07628			32.637	0.02208			29.67	0.01587			29.67	0.02441	33.98	0.01691
28.413	0.04009	30.29	0.04021	32.89	0.04075	33.93	0.01803	29.24665	0.02644			27.96	0.06182	27.195	0.07459			32.89	0.02073			29.9	0.01515			29.9	0.02342	34.244	0.01628
28.6335	0.03932	30.523	0.03891	33.143	0.03989	34.191	0.01679	29.47221	0.02574			28.176	0.06017	27.405	0.07292			33.143	0.0195			30.13	0.01441			30.13	0.02242	34.508	0.01564
28.854	0.03856	30.756	0.0376	33.396	0.03909	34.452	0.01557	29.69776	0.02508			28.392	0.05858	27.615	0.07128			33.396	0.01839			30.36	0.01367			30.36	0.02143	34.772	0.01501
29.0745	0.03781	30.989	0.03628	33.649	0.03835	34.713	0.01435	29.92331	0.02442			28.608	0.05706	27.825	0.06965			33.649	0.01738			30.59	0.0129			30.59	0.02044	35.036	0.01437
29.295	0.03707	31.222	0.03497	33.902	0.03767	34.974	0.01315	30.14887	0.02375			28.824	0.05557	28.035	0.06803			33.902	0.01648			30.82	0.01212			30.82	0.01948
29.5155	0.03634	31.455	0.03368	34.155	0.03704	35.235	0.01196	30.37442	0.02305			29.04	0.05413	28.245	0.06642			34.155	0.01567			31.05	0.01133			31.05	0.01855
29.736	0.03563	31.688	0.03242	34.408	0.03645			30.59997	0.0223			29.256	0.05275	28.455	0.0648			34.408	0.01493			31.28	0.01052			31.28	0.01765
29.9565	0.03492	31.921	0.03118	34.661	0.03589			30.82552	0.02149			29.472	0.05146	28.665	0.06317			34.661	0.01426			31.51	0.00971			31.51	0.0168
30.177	0.03424	32.154	0.02998	34.914	0.03536			31.05107	0.02059			29.688	0.05026	28.875	0.06153			34.914	0.01362			31.74	0.00891			31.74	0.01599
30.3975	0.03358	32.387	0.02882	35.167	0.03485			31.27663	0.01961			29.904	0.04915	29.085	0.05987			35.167	0.013			31.97	0.00812			31.97	0.01524
30.618	0.03295	32.62	0.02769					31.50218	0.01854			30.12	0.04814	29.295	0.05819							32.2	0.00736			32.2	0.01453
30.8385	0.03237	32.853	0.0266					31.72773	0.01738			30.336	0.0472	29.505	0.05649							32.43	0.00663			32.43	0.01386
31.059	0.03183	33.086	0.02555					31.95329	0.01612			30.552	0.0463	29.715	0.05478							32.66	0.00595			32.66	0.01324
31.2795	0.03133	33.319	0.02452					32.17884	0.01478			30.768	0.04541	29.925	0.05307							32.89	0.00532			32.89	0.01266
31.5	0.03088	33.552	0.02352					32.40439	0.01336			30.984	0.04452	30.135	0.05135							33.12	0.00475			33.12	0.0121
31.7205	0.03046	33.785	0.02255					32.62995	0.01188			31.2	0.04363	30.345	0.04965							33.35	0.00423			33.35	0.01157
31.941	0.03006	34.018	0.0216					32.8555	0.01035			31.416	0.04273	30.555	0.04796							33.58	0.00377			33.58	0.01106
32.1615	0.02966	34.251	0.02066					33.08105	0.00879			31.632	0.04187	30.765	0.0463							33.81	0.00337			33.81	0.01055
32.382	0.02927	34.484	0.01974					33.3066	0.00721			31.848	0.04105	30.975	0.04469							34.04	0.00301			34.04	0.01005
32.6025	0.02887	34.717	0.01883					33.53216	0.00563			32.064	0.04029	31.185	0.04312							34.27	0.00268			34.27	0.00955
32.823	0.02848	34.95	0.01793					33.75771	0.00406			32.28	0.03959	31.395	0.04161							34.5	0.00239			34.5	0.00906
33.0435	0.02811	35.183	0.01705					33.98326	0.00252			32.496	0.03894	31.605	0.04016							34.73	0.0021			34.73	0.00856
33.264	0.02778							34.20881	0.00103			32.712	0.0383	31.815	0.03877							34.96	0.00181			34.96	0.00806
33.4845	0.02749							34.43436	4.14948E-4			32.928	0.03766	32.025	0.03744							35.19	0.00152			35.19	0.00756
33.705	0.02725							34.65992	0.00179			33.144	0.03699	32.235	0.03617
33.9255	0.02705							34.88547	0.00308			33.36	0.03627	32.445	0.03496
34.146	0.0269							35.11103	0.00429			33.576	0.03552	32.655	0.0338
34.3665	0.02675											33.792	0.03475	32.865	0.03268
34.587	0.02661											34.008	0.034	33.075	0.03159
34.8075	0.02645											34.224	0.03328	33.285	0.03053
35.028	0.02625											34.44	0.03262	33.495	0.02949
												34.656	0.03202	33.705	0.02847
												34.872	0.03149	33.915	0.02746
												35.088	0.03099	34.125	0.02646
														34.335	0.02547
														34.545	0.0245
														34.755	0.02354
														34.965	0.0226
														35.175	0.02167

## Sheet: Fig.7
Fig. 9a		Fig. 9b		Fig. 9c		Fig. 9d		Fig. 9e		Fig. 9f		Fig. 9g		Fig. 9h		Fig. 9i		Fig. 9j		Fig. 9k
x	y	x	y	x	y	x	y	x	y	x	y	x	y	x	y	x	y	x	y	x	y
10.00859	152	10.00729	180	10.0071	303.6	10.00936	135	10.0085	130	10.00836	146	10.0042	176	10.0092	185	10.00391	190	10.0092	156	10.0071	303.6
10.02172	150	10.02042	166	10.02023	314.6	10.0225	153	10.02163	141	10.0215	176	10.01733	171	10.02233	179	10.01704	163	10.02233	161	10.02023	314.6
10.03485	159	10.03355	185	10.03336	336.6	10.03563	164	10.03476	140	10.03463	138	10.03046	164	10.03546	188	10.03017	171	10.03546	167	10.03336	336.6
10.04798	144	10.04668	163	10.0465	308	10.04876	135	10.04789	166	10.04776	162	10.04359	172	10.04859	183	10.0433	164	10.04859	165	10.0465	308
10.06111	154	10.05981	175	10.05963	314.6	10.06189	168	10.06102	157	10.06089	157	10.05672	162	10.06172	164	10.05643	160	10.06172	147	10.05963	314.6
10.07424	137	10.07294	177	10.07276	314.6	10.07502	131	10.07415	140	10.07402	158	10.06985	153	10.07485	166	10.06956	173	10.07485	181	10.07276	314.6
10.08737	154	10.08607	185	10.08589	279.4	10.08815	123	10.08728	153	10.08715	179	10.08298	174	10.08798	179	10.08269	166	10.08798	161	10.08589	279.4
10.1005	155	10.0992	159	10.09902	297	10.10128	138	10.10041	148	10.10028	143	10.09611	172	10.10111	173	10.09582	175	10.10111	163	10.09902	297
10.11363	140	10.11233	169	10.11215	327.8	10.11441	156	10.11354	161	10.11341	125	10.10925	185	10.11425	166	10.10895	170	10.11425	169	10.11215	327.8
10.12677	132	10.12546	181	10.12528	250.8	10.12754	135	10.12667	154	10.12654	153	10.12238	170	10.12738	165	10.12208	171	10.12738	155	10.12528	250.8
10.1399	155	10.13859	170	10.13841	279.4	10.14067	133	10.1398	114	10.13967	142	10.13551	167	10.14051	177	10.13521	182	10.14051	177	10.13841	279.4
10.15303	148	10.15172	165	10.15154	305.8	10.1538	140	10.15293	158	10.1528	138	10.14864	159	10.15364	178	10.14834	147	10.15364	161	10.15154	305.8
10.16616	140	10.16485	194	10.16467	312.4	10.16693	151	10.16606	145	10.16593	148	10.16177	164	10.16677	172	10.16147	190	10.16677	167	10.16467	312.4
10.17929	157	10.17798	182	10.1778	310.2	10.18006	154	10.17919	152	10.17906	156	10.1749	179	10.1799	164	10.1746	179	10.1799	175	10.1778	310.2
10.19242	137	10.19111	149	10.19093	338.8	10.19319	154	10.19232	141	10.19219	174	10.18803	157	10.19303	147	10.18773	187	10.19303	147	10.19093	338.8
10.20555	150	10.20425	170	10.20406	319	10.20632	145	10.20545	159	10.20532	158	10.20116	167	10.20616	173	10.20086	165	10.20616	157	10.20406	319
10.21868	168	10.21738	155	10.21719	290.4	10.21945	150	10.21858	138	10.21845	149	10.21429	159	10.21929	153	10.21399	153	10.21929	171	10.21719	290.4
10.23181	168	10.23051	168	10.23032	316.8	10.23258	142	10.23171	160	10.23158	137	10.22742	161	10.23242	172	10.22712	148	10.23242	182	10.23032	316.8
10.24494	148	10.24364	161	10.24345	310.2	10.24571	132	10.24484	162	10.24471	142	10.24055	151	10.24555	190	10.24025	173	10.24555	158	10.24345	310.2
10.25807	145	10.25677	199	10.25658	283.8	10.25884	146	10.25797	154	10.25784	161	10.25368	172	10.25868	166	10.25338	169	10.25868	175	10.25658	283.8
10.2712	140	10.2699	164	10.26971	314.6	10.27197	138	10.2711	128	10.27097	140	10.26681	152	10.27181	164	10.26651	158	10.27181	169	10.26971	314.6
10.28433	163	10.28303	155	10.28284	312.4	10.2851	112	10.28423	126	10.2841	165	10.27994	163	10.28494	177	10.27964	192	10.28494	148	10.28284	312.4
10.29746	131	10.29616	172	10.29597	270.6	10.29823	145	10.29736	133	10.29723	166	10.29307	162	10.29807	172	10.29277	160	10.29807	159	10.29597	270.6
10.31059	156	10.30929	161	10.3091	275	10.31136	147	10.31049	126	10.31036	139	10.3062	160	10.3112	168	10.3059	175	10.3112	147	10.3091	275
10.32372	134	10.32242	183	10.32223	294.8	10.32449	129	10.32362	131	10.32349	132	10.31933	174	10.32433	149	10.31903	172	10.32433	164	10.32223	294.8
10.33685	149	10.33555	172	10.33536	369.6	10.33762	157	10.33675	137	10.33662	165	10.33246	145	10.33746	165	10.33216	173	10.33746	156	10.33536	369.6
10.34998	169	10.34868	150	10.34849	332.2	10.35075	134	10.34988	133	10.34975	135	10.34559	170	10.35059	144	10.34529	164	10.35059	165	10.34849	332.2
10.36311	143	10.36181	177	10.36162	336.6	10.36388	141	10.36301	145	10.36288	140	10.35872	138	10.36372	170	10.35842	178	10.36372	162	10.36162	336.6
10.37624	144	10.37494	160	10.37475	308	10.37701	132	10.37614	127	10.37601	127	10.37185	172	10.37685	171	10.37155	160	10.37685	164	10.37475	308
10.38937	158	10.38807	174	10.38788	246.4	10.39014	141	10.38927	137	10.38914	141	10.38498	177	10.38998	160	10.38468	182	10.38998	150	10.38788	246.4
10.4025	151	10.4012	150	10.40101	327.8	10.40327	135	10.4024	151	10.40227	142	10.39811	141	10.40311	141	10.39781	162	10.40311	171	10.40101	327.8
10.41563	118	10.41433	177	10.41414	268.4	10.4164	122	10.41553	142	10.4154	129	10.41124	144	10.41624	161	10.41094	148	10.41624	167	10.41414	268.4
10.42876	145	10.42746	160	10.42727	279.4	10.42953	148	10.42866	129	10.42853	133	10.42437	163	10.42937	131	10.42407	158	10.42937	143	10.42727	279.4
10.44189	166	10.44059	168	10.4404	266.2	10.44266	135	10.44179	133	10.44166	156	10.4375	162	10.4425	166	10.4372	178	10.4425	150	10.4404	266.2
10.45502	155	10.45372	155	10.45353	270.6	10.45579	150	10.45492	144	10.45479	147	10.45063	153	10.45563	160	10.45034	138	10.45563	150	10.45353	270.6
10.46815	155	10.46685	177	10.46666	294.8	10.46892	144	10.46806	137	10.46792	165	10.46376	181	10.46876	153	10.46347	151	10.46876	178	10.46666	294.8
10.48128	152	10.47998	176	10.47979	279.4	10.48206	154	10.48119	152	10.48106	122	10.47689	169	10.48189	155	10.4766	151	10.48189	169	10.47979	279.4
10.49441	139	10.49311	176	10.49292	290.4	10.49519	122	10.49432	126	10.49419	140	10.49002	144	10.49502	136	10.48973	185	10.49502	150	10.49292	290.4
10.50754	141	10.50624	161	10.50606	292.6	10.50832	125	10.50745	153	10.50732	146	10.50315	148	10.50815	150	10.50286	140	10.50815	169	10.50606	292.6
10.52067	132	10.51937	149	10.51919	288.2	10.52145	139	10.52058	148	10.52045	150	10.51628	144	10.52128	159	10.51599	140	10.52128	157	10.51919	288.2
10.5338	143	10.5325	162	10.53232	332.2	10.53458	136	10.53371	135	10.53358	151	10.52941	152	10.53441	181	10.52912	173	10.53441	166	10.53232	332.2
10.54693	165	10.54563	162	10.54545	257.4	10.54771	144	10.54684	151	10.54671	132	10.54254	174	10.54754	158	10.54225	168	10.54754	161	10.54545	257.4
10.56006	129	10.55876	167	10.55858	281.6	10.56084	112	10.55997	150	10.55984	140	10.55567	156	10.56067	152	10.55538	159	10.56067	143	10.55858	281.6
10.57319	142	10.57189	134	10.57171	286	10.57397	163	10.5731	103	10.57297	165	10.5688	170	10.5738	150	10.56851	143	10.5738	159	10.57171	286
10.58633	130	10.58502	148	10.58484	257.4	10.5871	146	10.58623	130	10.5861	146	10.58194	152	10.58694	164	10.58164	154	10.58694	146	10.58484	257.4
10.59946	135	10.59815	177	10.59797	290.4	10.60023	130	10.59936	137	10.59923	149	10.59507	153	10.60007	170	10.59477	166	10.60007	175	10.59797	290.4
10.61259	130	10.61128	160	10.6111	279.4	10.61336	138	10.61249	120	10.61236	146	10.6082	160	10.6132	157	10.6079	137	10.6132	157	10.6111	279.4
10.62572	151	10.62441	161	10.62423	277.2	10.62649	143	10.62562	162	10.62549	134	10.62133	159	10.62633	150	10.62103	161	10.62633	153	10.62423	277.2
10.63885	144	10.63754	170	10.63736	301.4	10.63962	131	10.63875	114	10.63862	114	10.63446	169	10.63946	170	10.63416	140	10.63946	147	10.63736	301.4
10.65198	144	10.65067	161	10.65049	279.4	10.65275	124	10.65188	137	10.65175	130	10.64759	145	10.65259	165	10.64729	157	10.65259	166	10.65049	279.4
10.66511	150	10.6638	160	10.66362	259.6	10.66588	140	10.66501	133	10.66488	147	10.66072	141	10.66572	156	10.66042	167	10.66572	153	10.66362	259.6
10.67824	153	10.67694	153	10.67675	288.2	10.67901	137	10.67814	142	10.67801	145	10.67385	149	10.67885	152	10.67355	149	10.67885	130	10.67675	288.2
10.69137	150	10.69007	168	10.68988	277.2	10.69214	152	10.69127	119	10.69114	143	10.68698	145	10.69198	166	10.68668	170	10.69198	146	10.68988	277.2
10.7045	137	10.7032	144	10.70301	281.6	10.70527	160	10.7044	152	10.70427	128	10.70011	165	10.70511	146	10.69981	168	10.70511	156	10.70301	281.6
10.71763	153	10.71633	170	10.71614	332.2	10.7184	143	10.71753	150	10.7174	152	10.71324	144	10.71824	138	10.71294	155	10.71824	154	10.71614	332.2
10.73076	133	10.72946	137	10.72927	259.6	10.73153	132	10.73066	145	10.73053	138	10.72637	139	10.73137	157	10.72607	158	10.73137	150	10.72927	259.6
10.74389	152	10.74259	186	10.7424	294.8	10.74466	132	10.74379	148	10.74366	148	10.7395	132	10.7445	164	10.7392	143	10.7445	144	10.7424	294.8
10.75702	145	10.75572	164	10.75553	242	10.75779	118	10.75692	137	10.75679	142	10.75263	138	10.75763	158	10.75233	142	10.75763	150	10.75553	242
10.77015	156	10.76885	150	10.76866	283.8	10.77092	132	10.77005	138	10.76992	141	10.76576	158	10.77076	165	10.76546	139	10.77076	145	10.76866	283.8
10.78328	133	10.78198	153	10.78179	286	10.78405	121	10.78318	128	10.78305	132	10.77889	145	10.78389	160	10.77859	159	10.78389	165	10.78179	286
10.79641	142	10.79511	141	10.79492	321.2	10.79718	143	10.79631	125	10.79618	141	10.79202	164	10.79702	160	10.79172	138	10.79702	158	10.79492	321.2
10.80954	133	10.80824	155	10.80805	235.4	10.81031	147	10.80944	130	10.80931	123	10.80515	160	10.81015	137	10.80485	158	10.81015	122	10.80805	235.4
10.82267	142	10.82137	162	10.82118	237.6	10.82344	130	10.82257	130	10.82244	108	10.81828	165	10.82328	144	10.81798	150	10.82328	141	10.82118	237.6
10.8358	131	10.8345	142	10.83431	261.8	10.83657	137	10.8357	124	10.83557	135	10.83141	131	10.83641	148	10.83111	155	10.83641	135	10.83431	261.8
10.84893	119	10.84763	146	10.84744	310.2	10.8497	135	10.84883	135	10.8487	128	10.84454	174	10.84954	139	10.84424	156	10.84954	129	10.84744	310.2
10.86206	143	10.86076	152	10.86057	272.8	10.86283	127	10.86196	135	10.86183	100	10.85767	163	10.86267	148	10.85737	150	10.86267	182	10.86057	272.8
10.87519	137	10.87389	152	10.8737	319	10.87596	145	10.87509	135	10.87496	154	10.8708	145	10.8758	157	10.8705	162	10.8758	140	10.8737	319
10.88832	129	10.88702	166	10.88683	275	10.88909	133	10.88822	162	10.88809	143	10.88393	163	10.88893	149	10.88363	155	10.88893	136	10.88683	275
10.90145	142	10.90015	149	10.89996	259.6	10.90222	138	10.90135	117	10.90122	130	10.89706	153	10.90206	155	10.89676	136	10.90206	132	10.89996	259.6
10.91458	113	10.91328	159	10.91309	253	10.91535	138	10.91448	124	10.91435	119	10.91019	126	10.91519	167	10.9099	161	10.91519	157	10.91309	253
10.92771	135	10.92641	161	10.92622	239.8	10.92848	139	10.92761	110	10.92748	122	10.92332	158	10.92832	143	10.92303	156	10.92832	142	10.92622	239.8
10.94084	153	10.93954	145	10.93935	250.8	10.94161	145	10.94075	117	10.94061	156	10.93645	144	10.94145	155	10.93616	150	10.94145	138	10.93935	250.8
10.95397	127	10.95267	150	10.95248	257.4	10.95475	133	10.95388	139	10.95375	117	10.94958	134	10.95458	148	10.94929	146	10.95458	135	10.95248	257.4
10.9671	133	10.9658	148	10.96561	281.6	10.96788	140	10.96701	127	10.96688	117	10.96271	135	10.96771	146	10.96242	146	10.96771	135	10.96561	281.6
10.98023	149	10.97893	154	10.97875	305.8	10.98101	122	10.98014	129	10.98001	115	10.97584	140	10.98084	153	10.97555	162	10.98084	148	10.97875	305.8
10.99336	143	10.99206	152	10.99188	246.4	10.99414	116	10.99327	128	10.99314	127	10.98897	133	10.99397	166	10.98868	153	10.99397	164	10.99188	246.4
11.00649	136	11.00519	128	11.00501	264	11.00727	129	11.0064	138	11.00627	127	11.0021	139	11.0071	163	11.00181	169	11.0071	127	11.00501	264
11.01962	132	11.01832	147	11.01814	283.8	11.0204	139	11.01953	128	11.0194	125	11.01523	153	11.02023	173	11.01494	158	11.02023	136	11.01814	283.8
11.03275	127	11.03145	138	11.03127	272.8	11.03353	128	11.03266	118	11.03253	130	11.02836	148	11.03336	140	11.02807	160	11.03336	129	11.03127	272.8
11.04589	134	11.04458	148	11.0444	250.8	11.04666	124	11.04579	129	11.04566	116	11.0415	145	11.0465	144	11.0412	142	11.0465	146	11.0444	250.8
11.05902	153	11.05771	148	11.05753	292.6	11.05979	117	11.05892	134	11.05879	132	11.05463	142	11.05963	145	11.05433	152	11.05963	144	11.05753	292.6
11.07215	125	11.07084	107	11.07066	228.8	11.07292	142	11.07205	108	11.07192	144	11.06776	178	11.07276	151	11.06746	156	11.07276	161	11.07066	228.8
11.08528	126	11.08397	153	11.08379	235.4	11.08605	127	11.08518	104	11.08505	120	11.08089	140	11.08589	136	11.08059	171	11.08589	152	11.08379	235.4
11.09841	133	11.0971	149	11.09692	242	11.09918	150	11.09831	149	11.09818	148	11.09402	146	11.09902	133	11.09372	150	11.09902	133	11.09692	242
11.11154	148	11.11023	150	11.11005	270.6	11.11231	145	11.11144	113	11.11131	141	11.10715	158	11.11215	147	11.10685	141	11.11215	135	11.11005	270.6
11.12467	142	11.12336	169	11.12318	250.8	11.12544	138	11.12457	125	11.12444	122	11.12028	161	11.12528	150	11.11998	160	11.12528	147	11.12318	250.8
11.1378	135	11.1365	147	11.13631	272.8	11.13857	144	11.1377	116	11.13757	143	11.13341	159	11.13841	144	11.13311	125	11.13841	143	11.13631	272.8
11.15093	129	11.14963	149	11.14944	297	11.1517	121	11.15083	143	11.1507	93	11.14654	130	11.15154	180	11.14624	148	11.15154	124	11.14944	297
11.16406	132	11.16276	148	11.16257	239.8	11.16483	128	11.16396	117	11.16383	142	11.15967	150	11.16467	154	11.15937	131	11.16467	134	11.16257	239.8
11.17719	132	11.17589	144	11.1757	308	11.17796	144	11.17709	108	11.17696	152	11.1728	160	11.1778	150	11.1725	120	11.1778	126	11.1757	308
11.19032	119	11.18902	156	11.18883	253	11.19109	132	11.19022	110	11.19009	126	11.18593	136	11.19093	140	11.18563	172	11.19093	152	11.18883	253
11.20345	140	11.20215	120	11.20196	257.4	11.20422	122	11.20335	132	11.20322	142	11.19906	136	11.20406	160	11.19876	157	11.20406	153	11.20196	257.4
11.21658	138	11.21528	121	11.21509	248.6	11.21735	119	11.21648	145	11.21635	151	11.21219	147	11.21719	143	11.21189	157	11.21719	138	11.21509	248.6
11.22971	145	11.22841	143	11.22822	246.4	11.23048	117	11.22961	129	11.22948	104	11.22532	151	11.23032	147	11.22502	139	11.23032	145	11.22822	246.4
11.24284	144	11.24154	154	11.24135	239.8	11.24361	151	11.24274	135	11.24261	130	11.23845	170	11.24345	159	11.23815	150	11.24345	129	11.24135	239.8
11.25597	153	11.25467	150	11.25448	259.6	11.25674	122	11.25587	103	11.25574	127	11.25158	144	11.25658	144	11.25128	154	11.25658	143	11.25448	259.6
11.2691	142	11.2678	130	11.26761	268.4	11.26987	103	11.269	128	11.26887	130	11.26471	144	11.26971	149	11.26441	143	11.26971	151	11.26761	268.4
11.28223	144	11.28093	139	11.28074	277.2	11.283	128	11.28213	132	11.282	134	11.27784	123	11.28284	147	11.27754	122	11.28284	140	11.28074	277.2
11.29536	132	11.29406	135	11.29387	292.6	11.29613	139	11.29526	124	11.29513	122	11.29097	138	11.29597	134	11.29067	157	11.29597	133	11.29387	292.6
11.30849	122	11.30719	168	11.307	235.4	11.30926	109	11.30839	108	11.30826	112	11.3041	158	11.3091	161	11.3038	158	11.3091	146	11.307	235.4
11.32162	146	11.32032	147	11.32013	239.8	11.32239	131	11.32152	111	11.32139	139	11.31723	160	11.32223	154	11.31693	153	11.32223	146	11.32013	239.8
11.33475	130	11.33345	145	11.33326	198	11.33552	124	11.33465	125	11.33452	113	11.33036	132	11.33536	137	11.33006	140	11.33536	147	11.33326	198
11.34788	150	11.34658	149	11.34639	248.6	11.34865	121	11.34778	120	11.34765	124	11.34349	171	11.34849	138	11.34319	134	11.34849	128	11.34639	248.6
11.36101	121	11.35971	165	11.35952	250.8	11.36178	111	11.36091	128	11.36078	120	11.35662	157	11.36162	155	11.35632	150	11.36162	132	11.35952	250.8
11.37414	123	11.37284	151	11.37265	264	11.37491	142	11.37404	124	11.37391	120	11.36975	126	11.37475	142	11.36946	141	11.37475	133	11.37265	264
11.38727	122	11.38597	123	11.38578	248.6	11.38804	142	11.38717	138	11.38704	147	11.38288	165	11.38788	139	11.38259	134	11.38788	138	11.38578	248.6
11.4004	138	11.3991	158	11.39891	268.4	11.40117	117	11.40031	106	11.40017	148	11.39601	148	11.40101	151	11.39572	150	11.40101	144	11.39891	268.4
11.41353	120	11.41223	138	11.41204	255.2	11.41431	122	11.41344	116	11.41331	137	11.40914	160	11.41414	145	11.40885	150	11.41414	165	11.41204	255.2
11.42666	127	11.42536	133	11.42517	220	11.42744	135	11.42657	141	11.42644	135	11.42227	147	11.42727	165	11.42198	141	11.42727	136	11.42517	220
11.43979	128	11.43849	158	11.43831	270.6	11.44057	122	11.4397	126	11.43957	169	11.4354	139	11.4404	132	11.43511	165	11.4404	120	11.43831	270.6
11.45292	170	11.45162	144	11.45144	288.2	11.4537	130	11.45283	132	11.4527	143	11.44853	156	11.45353	156	11.44824	142	11.45353	141	11.45144	288.2
11.46605	146	11.46475	152	11.46457	248.6	11.46683	123	11.46596	120	11.46583	139	11.46166	142	11.46666	143	11.46137	172	11.46666	143	11.46457	248.6
11.47918	162	11.47788	153	11.4777	226.6	11.47996	123	11.47909	135	11.47896	146	11.47479	122	11.47979	150	11.4745	141	11.47979	131	11.4777	226.6
11.49231	141	11.49101	153	11.49083	231	11.49309	130	11.49222	135	11.49209	165	11.48792	174	11.49292	160	11.48763	155	11.49292	122	11.49083	231
11.50544	153	11.50414	180	11.50396	257.4	11.50622	127	11.50535	126	11.50522	144	11.50106	136	11.50606	162	11.50076	159	11.50606	117	11.50396	257.4
11.51858	134	11.51727	153	11.51709	283.8	11.51935	131	11.51848	108	11.51835	131	11.51419	134	11.51919	158	11.51389	134	11.51919	146	11.51709	283.8
11.53171	146	11.5304	163	11.53022	235.4	11.53248	122	11.53161	126	11.53148	121	11.52732	126	11.53232	155	11.52702	158	11.53232	158	11.53022	235.4
11.54484	152	11.54353	160	11.54335	286	11.54561	118	11.54474	132	11.54461	130	11.54045	140	11.54545	158	11.54015	145	11.54545	134	11.54335	286
11.55797	169	11.55666	158	11.55648	272.8	11.55874	116	11.55787	136	11.55774	120	11.55358	137	11.55858	154	11.55328	163	11.55858	126	11.55648	272.8
11.5711	144	11.56979	142	11.56961	211.2	11.57187	122	11.571	136	11.57087	131	11.56671	159	11.57171	155	11.56641	136	11.57171	120	11.56961	211.2
11.58423	160	11.58292	147	11.58274	228.8	11.585	130	11.58413	98	11.584	134	11.57984	153	11.58484	135	11.57954	121	11.58484	112	11.58274	228.8
11.59736	169	11.59606	160	11.59587	259.6	11.59813	119	11.59726	135	11.59713	126	11.59297	139	11.59797	152	11.59267	156	11.59797	145	11.59587	259.6
11.61049	184	11.60919	188	11.609	319	11.61126	149	11.61039	129	11.61026	129	11.6061	142	11.6111	130	11.6058	152	11.6111	118	11.609	319
11.62362	186	11.62232	153	11.62213	235.4	11.62439	114	11.62352	122	11.62339	127	11.61923	143	11.62423	139	11.61893	138	11.62423	130	11.62213	235.4
11.63675	181	11.63545	178	11.63526	279.4	11.63752	116	11.63665	125	11.63652	126	11.63236	125	11.63736	147	11.63206	150	11.63736	136	11.63526	279.4
11.64988	204	11.64858	181	11.64839	277.2	11.65065	115	11.64978	120	11.64965	124	11.64549	126	11.65049	148	11.64519	156	11.65049	134	11.64839	277.2
11.66301	226	11.66171	187	11.66152	292.6	11.66378	131	11.66291	126	11.66278	128	11.65862	125	11.66362	143	11.65832	135	11.66362	138	11.66152	292.6
11.67614	248	11.67484	201	11.67465	336.6	11.67691	130	11.67604	143	11.67591	121	11.67175	132	11.67675	129	11.67145	139	11.67675	147	11.67465	336.6
11.68927	305	11.68797	221	11.68778	369.6	11.69004	112	11.68917	108	11.68904	129	11.68488	143	11.68988	141	11.68458	167	11.68988	156	11.68778	369.6
11.7024	349	11.7011	311	11.70091	343.2	11.70317	134	11.7023	129	11.70217	152	11.69801	137	11.70301	133	11.69771	155	11.70301	135	11.70091	343.2
11.71553	415	11.71423	312	11.71404	407	11.7163	105	11.71543	114	11.7153	123	11.71114	131	11.71614	151	11.71084	116	11.71614	135	11.71404	407
11.72866	546	11.72736	388	11.72717	453.2	11.72943	125	11.72856	121	11.72843	125	11.72427	120	11.72927	133	11.72397	130	11.72927	132	11.72717	453.2
11.74179	707	11.74049	428	11.7403	536.8	11.74256	117	11.74169	127	11.74156	132	11.7374	130	11.7424	132	11.7371	164	11.7424	173	11.7403	536.8
11.75492	898	11.75362	511	11.75343	521.4	11.75569	123	11.75482	104	11.75469	134	11.75053	133	11.75553	150	11.75023	147	11.75553	163	11.75343	521.4
11.76805	1191	11.76675	703	11.76656	629.2	11.76882	108	11.76795	136	11.76782	126	11.76366	151	11.76866	131	11.76336	140	11.76866	210	11.76656	629.2
11.78118	1564	11.77988	893	11.77969	737	11.78195	123	11.78108	114	11.78095	120	11.77679	158	11.78179	126	11.77649	147	11.78179	248	11.77969	737
11.79431	1961	11.79301	1179	11.79282	884.4	11.79508	127	11.79421	124	11.79408	140	11.78992	133	11.79492	135	11.78962	139	11.79492	270	11.79282	884.4
11.80744	2327	11.80614	1428	11.80595	1080.2	11.80821	120	11.80734	127	11.80721	119	11.80305	134	11.80805	128	11.80275	127	11.80805	311	11.80595	1080.2
11.82057	2688	11.81927	1776	11.81908	1168.2	11.82134	94	11.82047	104	11.82034	131	11.81618	142	11.82118	129	11.81588	153	11.82118	343	11.81908	1168.2
11.8337	2623	11.8324	2320	11.83221	1465.2	11.83447	105	11.8336	96	11.83347	135	11.82931	137	11.83431	139	11.82901	139	11.83431	387	11.83221	1465.2
11.84683	2328	11.84553	2611	11.84534	1654.4	11.8476	103	11.84673	125	11.8466	137	11.84244	134	11.84744	135	11.84215	133	11.84744	416	11.84534	1654.4
11.85996	1874	11.85866	2724	11.85847	2048.2	11.86073	128	11.85987	117	11.85973	112	11.85557	132	11.86057	138	11.85528	132	11.86057	387	11.85847	2048.2
11.87309	1399	11.87179	2435	11.8716	2618	11.87387	90	11.873	126	11.87287	115	11.8687	139	11.8737	129	11.86841	175	11.8737	320	11.8716	2618
11.88622	961	11.88492	2040	11.88473	3018.4	11.887	103	11.88613	109	11.886	108	11.88183	125	11.88683	136	11.88154	139	11.88683	271	11.88473	3018.4
11.89935	671	11.89805	1442	11.89787	3282.4	11.90013	108	11.89926	113	11.89913	111	11.89496	168	11.89996	126	11.89467	139	11.89996	206	11.89787	3282.4
11.91248	481	11.91118	1012	11.911	3544.2	11.91326	106	11.91239	133	11.91226	127	11.90809	137	11.91309	139	11.9078	148	11.91309	156	11.911	3544.2
11.92561	342	11.92431	661	11.92413	3440.8	11.92639	100	11.92552	103	11.92539	118	11.92122	140	11.92622	141	11.92093	162	11.92622	142	11.92413	3440.8
11.93874	289	11.93744	481	11.93726	3498	11.93952	120	11.93865	117	11.93852	115	11.93435	123	11.93935	123	11.93406	133	11.93935	106	11.93726	3498
11.95187	238	11.95057	338	11.95039	2912.8	11.95265	112	11.95178	118	11.95165	113	11.94748	118	11.95248	133	11.94719	140	11.95248	136	11.95039	2912.8
11.965	195	11.9637	289	11.96352	2488.2	11.96578	129	11.96491	121	11.96478	104	11.96061	160	11.96561	155	11.96032	133	11.96561	124	11.96352	2488.2
11.97814	194	11.97683	216	11.97665	2008.6	11.97891	112	11.97804	140	11.97791	136	11.97375	137	11.97875	139	11.97345	118	11.97875	117	11.97665	2008.6
11.99127	170	11.98996	219	11.98978	1469.6	11.99204	134	11.99117	118	11.99104	112	11.98688	129	11.99188	129	11.98658	143	11.99188	138	11.98978	1469.6
12.0044	198	12.00309	202	12.00291	1040.6	12.00517	96	12.0043	107	12.00417	110	12.00001	155	12.00501	130	11.99971	123	12.00501	123	12.00291	1040.6
12.01753	160	12.01622	186	12.01604	844.8	12.0183	134	12.01743	110	12.0173	131	12.01314	136	12.01814	147	12.01284	120	12.01814	113	12.01604	844.8
12.03066	137	12.02935	177	12.02917	785.4	12.03143	103	12.03056	93	12.03043	106	12.02627	107	12.03127	142	12.02597	134	12.03127	134	12.02917	785.4
12.04379	140	12.04248	183	12.0423	550	12.04456	111	12.04369	105	12.04356	128	12.0394	138	12.0444	123	12.0391	133	12.0444	133	12.0423	550
12.05692	156	12.05561	172	12.05543	422.4	12.05769	129	12.05682	108	12.05669	124	12.05253	130	12.05753	130	12.05223	133	12.05753	126	12.05543	422.4
12.07005	137	12.06875	158	12.06856	424.6	12.07082	129	12.06995	97	12.06982	111	12.06566	135	12.07066	125	12.06536	138	12.07066	135	12.06856	424.6
12.08318	138	12.08188	140	12.08169	336.6	12.08395	111	12.08308	117	12.08295	113	12.07879	109	12.08379	146	12.07849	145	12.08379	133	12.08169	336.6
12.09631	154	12.09501	143	12.09482	242	12.09708	114	12.09621	108	12.09608	119	12.09192	131	12.09692	152	12.09162	128	12.09692	148	12.09482	242
12.10944	151	12.10814	142	12.10795	360.8	12.11021	116	12.10934	131	12.10921	109	12.10505	134	12.11005	128	12.10475	129	12.11005	128	12.10795	360.8
12.12257	149	12.12127	141	12.12108	279.4	12.12334	117	12.12247	111	12.12234	121	12.11818	122	12.12318	136	12.11788	142	12.12318	132	12.12108	279.4
12.1357	105	12.1344	153	12.13421	314.6	12.13647	124	12.1356	98	12.13547	118	12.13131	133	12.13631	143	12.13101	153	12.13631	102	12.13421	314.6
12.14883	121	12.14753	162	12.14734	281.6	12.1496	103	12.14873	107	12.1486	96	12.14444	135	12.14944	104	12.14414	127	12.14944	126	12.14734	281.6
12.16196	133	12.16066	133	12.16047	286	12.16273	118	12.16186	113	12.16173	117	12.15757	122	12.16257	139	12.15727	138	12.16257	118	12.16047	286
12.17509	134	12.17379	123	12.1736	237.6	12.17586	101	12.17499	99	12.17486	112	12.1707	147	12.1757	141	12.1704	150	12.1757	113	12.1736	237.6
12.18822	142	12.18692	132	12.18673	244.2	12.18899	137	12.18812	101	12.18799	99	12.18383	123	12.18883	125	12.18353	116	12.18883	115	12.18673	244.2
12.20135	123	12.20005	151	12.19986	261.8	12.20212	105	12.20125	115	12.20112	105	12.19696	146	12.20196	132	12.19666	127	12.20196	148	12.19986	261.8
12.21448	115	12.21318	120	12.21299	206.8	12.21525	114	12.21438	121	12.21425	117	12.21009	120	12.21509	136	12.20979	128	12.21509	144	12.21299	206.8
12.22761	110	12.22631	142	12.22612	239.8	12.22838	115	12.22751	112	12.22738	105	12.22322	138	12.22822	109	12.22292	147	12.22822	116	12.22612	239.8
12.24074	112	12.23944	126	12.23925	213.4	12.24151	113	12.24064	95	12.24051	130	12.23635	142	12.24135	125	12.23605	150	12.24135	132	12.23925	213.4
12.25387	125	12.25257	145	12.25238	200.2	12.25464	125	12.25377	111	12.25364	97	12.24948	121	12.25448	140	12.24918	132	12.25448	138	12.25238	200.2
12.267	125	12.2657	144	12.26551	288.2	12.26777	105	12.2669	107	12.26677	122	12.26261	139	12.26761	129	12.26231	136	12.26761	134	12.26551	288.2
12.28013	120	12.27883	119	12.27864	224.4	12.2809	102	12.28003	108	12.2799	121	12.27574	136	12.28074	146	12.27544	119	12.28074	122	12.27864	224.4
12.29326	118	12.29196	135	12.29177	239.8	12.29403	114	12.29316	115	12.29303	120	12.28887	122	12.29387	140	12.28857	126	12.29387	129	12.29177	239.8
12.30639	124	12.30509	131	12.3049	228.8	12.30716	105	12.30629	113	12.30616	119	12.302	128	12.307	141	12.30171	137	12.307	127	12.3049	228.8
12.31952	122	12.31822	135	12.31803	255.2	12.32029	103	12.31942	94	12.31929	114	12.31513	143	12.32013	154	12.31484	139	12.32013	126	12.31803	255.2
12.33265	131	12.33135	152	12.33116	187	12.33342	116	12.33256	112	12.33242	102	12.32826	142	12.33326	125	12.32797	112	12.33326	129	12.33116	187
12.34578	103	12.34448	125	12.34429	226.6	12.34656	109	12.34569	106	12.34556	121	12.34139	119	12.34639	110	12.3411	145	12.34639	99	12.34429	226.6
12.35891	114	12.35761	136	12.35742	209	12.35969	119	12.35882	125	12.35869	112	12.35452	141	12.35952	132	12.35423	142	12.35952	120	12.35742	209
12.37204	111	12.37074	143	12.37056	198	12.37282	111	12.37195	118	12.37182	134	12.36765	135	12.37265	134	12.36736	135	12.37265	100	12.37056	198
12.38517	142	12.38387	138	12.38369	224.4	12.38595	113	12.38508	120	12.38495	120	12.38078	115	12.38578	122	12.38049	125	12.38578	124	12.38369	224.4
12.3983	119	12.397	107	12.39682	222.2	12.39908	110	12.39821	106	12.39808	100	12.39391	128	12.39891	104	12.39362	149	12.39891	126	12.39682	222.2
12.41143	117	12.41013	127	12.40995	217.8	12.41221	99	12.41134	110	12.41121	95	12.40704	118	12.41204	131	12.40675	131	12.41204	150	12.40995	217.8
12.42456	110	12.42326	131	12.42308	180.4	12.42534	116	12.42447	99	12.42434	107	12.42017	133	12.42517	138	12.41988	138	12.42517	128	12.42308	180.4
12.43769	117	12.43639	128	12.43621	193.6	12.43847	110	12.4376	104	12.43747	100	12.43331	130	12.43831	131	12.43301	125	12.43831	112	12.43621	193.6
12.45083	122	12.44952	136	12.44934	178.2	12.4516	112	12.45073	108	12.4506	131	12.44644	127	12.45144	143	12.44614	135	12.45144	119	12.44934	178.2
12.46396	119	12.46265	123	12.46247	217.8	12.46473	102	12.46386	114	12.46373	129	12.45957	136	12.46457	114	12.45927	129	12.46457	138	12.46247	217.8
12.47709	127	12.47578	119	12.4756	259.6	12.47786	97	12.47699	101	12.47686	102	12.4727	152	12.4777	155	12.4724	157	12.4777	124	12.4756	259.6
12.49022	123	12.48891	118	12.48873	224.4	12.49099	94	12.49012	83	12.48999	113	12.48583	158	12.49083	152	12.48553	139	12.49083	122	12.48873	224.4
12.50335	119	12.50204	120	12.50186	202.4	12.50412	122	12.50325	117	12.50312	116	12.49896	142	12.50396	138	12.49866	146	12.50396	129	12.50186	202.4
12.51648	115	12.51517	127	12.51499	200.2	12.51725	124	12.51638	109	12.51625	112	12.51209	138	12.51709	122	12.51179	162	12.51709	133	12.51499	200.2
12.52961	111	12.52831	115	12.52812	171.6	12.53038	108	12.52951	94	12.52938	122	12.52522	145	12.53022	134	12.52492	143	12.53022	123	12.52812	171.6
12.54274	103	12.54144	115	12.54125	211.2	12.54351	105	12.54264	109	12.54251	110	12.53835	158	12.54335	131	12.53805	147	12.54335	100	12.54125	211.2
12.55587	110	12.55457	116	12.55438	215.6	12.55664	101	12.55577	107	12.55564	107	12.55148	167	12.55648	122	12.55118	143	12.55648	110	12.55438	215.6
12.569	108	12.5677	131	12.56751	206.8	12.56977	113	12.5689	104	12.56877	106	12.56461	153	12.56961	128	12.56431	170	12.56961	120	12.56751	206.8
12.58213	114	12.58083	109	12.58064	204.6	12.5829	98	12.58203	88	12.5819	119	12.57774	187	12.58274	112	12.57744	157	12.58274	127	12.58064	204.6
12.59526	124	12.59396	134	12.59377	204.6	12.59603	100	12.59516	117	12.59503	96	12.59087	193	12.59587	128	12.59057	169	12.59587	122	12.59377	204.6
12.60839	120	12.60709	133	12.6069	195.8	12.60916	107	12.60829	92	12.60816	103	12.604	218	12.609	122	12.6037	175	12.609	125	12.6069	195.8
12.62152	103	12.62022	127	12.62003	242	12.62229	117	12.62142	115	12.62129	133	12.61713	249	12.62213	136	12.61683	165	12.62213	104	12.62003	242
12.63465	104	12.63335	119	12.63316	176	12.63542	119	12.63455	100	12.63442	101	12.63026	294	12.63526	110	12.62996	224	12.63526	113	12.63316	176
12.64778	115	12.64648	123	12.64629	226.6	12.64855	114	12.64768	112	12.64755	89	12.64339	347	12.64839	138	12.64309	205	12.64839	140	12.64629	226.6
12.66091	110	12.65961	121	12.65942	206.8	12.66168	99	12.66081	107	12.66068	107	12.65652	366	12.66152	156	12.65622	209	12.66152	107	12.65942	206.8
12.67404	112	12.67274	128	12.67255	158.4	12.67481	103	12.67394	114	12.67381	101	12.66965	409	12.67465	113	12.66935	263	12.67465	130	12.67255	158.4
12.68717	102	12.68587	114	12.68568	193.6	12.68794	112	12.68707	114	12.68694	120	12.68278	429	12.68778	110	12.68248	269	12.68778	110	12.68568	193.6
12.7003	116	12.699	113	12.69881	180.4	12.70107	101	12.7002	108	12.70007	111	12.69591	432	12.70091	114	12.69561	300	12.70091	103	12.69881	180.4
12.71343	125	12.71213	111	12.71194	178.2	12.7142	109	12.71333	106	12.7132	133	12.70904	400	12.71404	129	12.70874	295	12.71404	136	12.71194	178.2
12.72656	114	12.72526	116	12.72507	187	12.72733	125	12.72646	94	12.72633	101	12.72217	375	12.72717	126	12.72187	313	12.72717	126	12.72507	187
12.73969	110	12.73839	110	12.7382	198	12.74046	101	12.73959	95	12.73946	111	12.7353	276	12.7403	126	12.735	298	12.7403	107	12.7382	198
12.75282	103	12.75152	108	12.75133	220	12.75359	124	12.75272	114	12.75259	104	12.74843	257	12.75343	138	12.74813	273	12.75343	127	12.75133	220
12.76595	111	12.76465	134	12.76446	191.4	12.76672	132	12.76585	108	12.76572	89	12.76156	216	12.76656	145	12.76127	244	12.76656	115	12.76446	191.4
12.77908	119	12.77778	107	12.77759	200.2	12.77985	111	12.77898	108	12.77885	100	12.77469	172	12.77969	116	12.7744	224	12.77969	100	12.77759	200.2
12.79221	116	12.79091	101	12.79072	200.2	12.79298	96	12.79212	109	12.79198	97	12.78782	156	12.79282	128	12.78753	198	12.79282	126	12.79072	200.2
12.80534	117	12.80404	123	12.80385	195.8	12.80612	101	12.80525	108	12.80512	111	12.80095	140	12.80595	160	12.80066	191	12.80595	118	12.80385	195.8
12.81847	105	12.81717	121	12.81698	204.6	12.81925	125	12.81838	117	12.81825	102	12.81408	157	12.81908	129	12.81379	188	12.81908	109	12.81698	204.6
12.8316	108	12.8303	129	12.83012	206.8	12.83238	88	12.83151	97	12.83138	102	12.82721	130	12.83221	113	12.82692	178	12.83221	107	12.83012	206.8
12.84473	106	12.84343	124	12.84325	189.2	12.84551	103	12.84464	109	12.84451	86	12.84034	122	12.84534	112	12.84005	167	12.84534	115	12.84325	189.2
12.85786	107	12.85656	114	12.85638	222.2	12.85864	101	12.85777	115	12.85764	118	12.85347	122	12.85847	122	12.85318	148	12.85847	98	12.85638	222.2
12.87099	100	12.86969	113	12.86951	165	12.87177	94	12.8709	103	12.87077	104	12.8666	117	12.8716	136	12.86631	140	12.8716	111	12.86951	165
12.88412	117	12.88282	105	12.88264	233.2	12.8849	95	12.88403	99	12.8839	83	12.87973	102	12.88473	117	12.87944	148	12.88473	114	12.88264	233.2
12.89725	117	12.89595	109	12.89577	206.8	12.89803	106	12.89716	107	12.89703	106	12.89287	127	12.89787	140	12.89257	145	12.89787	129	12.89577	206.8
12.91039	117	12.90908	116	12.9089	187	12.91116	128	12.91029	117	12.91016	90	12.906	132	12.911	125	12.9057	152	12.911	120	12.9089	187
12.92352	118	12.92221	126	12.92203	228.8	12.92429	108	12.92342	103	12.92329	101	12.91913	111	12.92413	120	12.91883	120	12.92413	102	12.92203	228.8
12.93665	98	12.93534	120	12.93516	171.6	12.93742	97	12.93655	94	12.93642	109	12.93226	116	12.93726	120	12.93196	138	12.93726	130	12.93516	171.6
12.94978	131	12.94847	127	12.94829	180.4	12.95055	112	12.94968	98	12.94955	98	12.94539	114	12.95039	126	12.94509	140	12.95039	93	12.94829	180.4
12.96291	95	12.9616	115	12.96142	182.6	12.96368	111	12.96281	99	12.96268	111	12.95852	132	12.96352	128	12.95822	136	12.96352	119	12.96142	182.6
12.97604	102	12.97473	114	12.97455	191.4	12.97681	110	12.97594	92	12.97581	92	12.97165	137	12.97665	106	12.97135	149	12.97665	137	12.97455	191.4
12.98917	110	12.98787	109	12.98768	204.6	12.98994	99	12.98907	104	12.98894	97	12.98478	128	12.98978	129	12.98448	148	12.98978	113	12.98768	204.6
13.0023	96	13.001	106	13.00081	147.4	13.00307	122	13.0022	100	13.00207	100	12.99791	142	13.00291	143	12.99761	135	13.00291	127	13.00081	147.4
13.01543	120	13.01413	114	13.01394	160.6	13.0162	104	13.01533	106	13.0152	112	13.01104	118	13.01604	95	13.01074	123	13.01604	95	13.01394	160.6
13.02856	100	13.02726	117	13.02707	209	13.02933	115	13.02846	99	13.02833	100	13.02417	135	13.02917	127	13.02387	125	13.02917	118	13.02707	209
13.04169	113	13.04039	111	13.0402	206.8	13.04246	108	13.04159	105	13.04146	115	13.0373	124	13.0423	121	13.037	110	13.0423	106	13.0402	206.8
13.05482	103	13.05352	125	13.05333	206.8	13.05559	115	13.05472	90	13.05459	95	13.05043	116	13.05543	114	13.05013	155	13.05543	117	13.05333	206.8
13.06795	122	13.06665	96	13.06646	191.4	13.06872	102	13.06785	80	13.06772	121	13.06356	115	13.06856	119	13.06326	116	13.06856	117	13.06646	191.4
13.08108	91	13.07978	121	13.07959	143	13.08185	123	13.08098	119	13.08085	115	13.07669	116	13.08169	109	13.07639	126	13.08169	115	13.07959	143
13.09421	87	13.09291	97	13.09272	158.4	13.09498	107	13.09411	107	13.09398	101	13.08982	147	13.09482	132	13.08952	134	13.09482	106	13.09272	158.4
13.10734	93	13.10604	115	13.10585	173.8	13.10811	104	13.10724	111	13.10711	114	13.10295	130	13.10795	131	13.10265	136	13.10795	109	13.10585	173.8
13.12047	118	13.11917	111	13.11898	171.6	13.12124	127	13.12037	118	13.12024	123	13.11608	134	13.12108	116	13.11578	125	13.12108	95	13.11898	171.6
13.1336	110	13.1323	122	13.13211	176	13.13437	105	13.1335	94	13.13337	109	13.12921	111	13.13421	129	13.12891	121	13.13421	115	13.13211	176
13.14673	108	13.14543	120	13.14524	204.6	13.1475	111	13.14663	121	13.1465	105	13.14234	121	13.14734	105	13.14204	126	13.14734	102	13.14524	204.6
13.15986	106	13.15856	116	13.15837	217.8	13.16063	95	13.15976	105	13.15963	112	13.15547	117	13.16047	117	13.15517	139	13.16047	123	13.15837	217.8
13.17299	92	13.17169	103	13.1715	189.2	13.17376	88	13.17289	99	13.17276	110	13.1686	119	13.1736	130	13.1683	142	13.1736	101	13.1715	189.2
13.18612	99	13.18482	101	13.18463	195.8	13.18689	92	13.18602	104	13.18589	101	13.18173	113	13.18673	128	13.18143	140	13.18673	95	13.18463	195.8
13.19925	91	13.19795	99	13.19776	195.8	13.20002	95	13.19915	92	13.19902	103	13.19486	114	13.19986	123	13.19456	131	13.19986	136	13.19776	195.8
13.21238	108	13.21108	102	13.21089	156.2	13.21315	88	13.21228	102	13.21215	90	13.20799	139	13.21299	118	13.20769	123	13.21299	115	13.21089	156.2
13.22551	96	13.22421	113	13.22402	224.4	13.22628	96	13.22541	100	13.22528	116	13.22112	115	13.22612	114	13.22082	110	13.22612	121	13.22402	224.4
13.23864	110	13.23734	97	13.23715	211.2	13.23941	98	13.23854	98	13.23841	108	13.23425	118	13.23925	111	13.23396	132	13.23925	104	13.23715	211.2
13.25177	109	13.25047	122	13.25028	167.2	13.25254	116	13.25167	111	13.25154	102	13.24738	105	13.25238	115	13.24709	132	13.25238	99	13.25028	167.2
13.2649	107	13.2636	121	13.26341	173.8	13.26567	98	13.26481	117	13.26467	95	13.26051	124	13.26551	115	13.26022	131	13.26551	127	13.26341	173.8
13.27803	113	13.27673	89	13.27654	202.4	13.27881	86	13.27794	116	13.27781	106	13.27364	125	13.27864	105	13.27335	137	13.27864	114	13.27654	202.4
13.29116	110	13.28986	96	13.28967	198	13.29194	80	13.29107	95	13.29094	98	13.28677	121	13.29177	127	13.28648	141	13.29177	99	13.28967	198
13.30429	107	13.30299	116	13.30281	167.2	13.30507	83	13.3042	93	13.30407	107	13.2999	136	13.3049	134	13.29961	136	13.3049	104	13.30281	167.2
13.31742	101	13.31612	129	13.31594	189.2	13.3182	98	13.31733	98	13.3172	119	13.31303	106	13.31803	114	13.31274	117	13.31803	104	13.31594	189.2
13.33055	107	13.32925	113	13.32907	182.6	13.33133	95	13.33046	101	13.33033	96	13.32616	122	13.33116	111	13.32587	114	13.33116	94	13.32907	182.6
13.34368	94	13.34238	88	13.3422	180.4	13.34446	96	13.34359	122	13.34346	87	13.33929	132	13.34429	123	13.339	119	13.34429	97	13.3422	180.4
13.35681	101	13.35551	110	13.35533	187	13.35759	87	13.35672	103	13.35659	109	13.35242	136	13.35742	126	13.35213	138	13.35742	96	13.35533	187
13.36995	104	13.36864	99	13.36846	182.6	13.37072	86	13.36985	105	13.36972	103	13.36556	124	13.37056	107	13.36526	104	13.37056	126	13.36846	182.6
13.38308	98	13.38177	106	13.38159	171.6	13.38385	92	13.38298	111	13.38285	99	13.37869	112	13.38369	113	13.37839	131	13.38369	122	13.38159	171.6
13.39621	112	13.3949	109	13.39472	178.2	13.39698	89	13.39611	92	13.39598	106	13.39182	122	13.39682	121	13.39152	156	13.39682	103	13.39472	178.2
13.40934	114	13.40803	111	13.40785	167.2	13.41011	93	13.40924	96	13.40911	109	13.40495	131	13.40995	119	13.40465	126	13.40995	105	13.40785	167.2
13.42247	91	13.42116	115	13.42098	165	13.42324	100	13.42237	86	13.42224	101	13.41808	106	13.42308	124	13.41778	142	13.42308	108	13.42098	165
13.4356	98	13.43429	113	13.43411	184.8	13.43637	92	13.4355	95	13.43537	96	13.43121	111	13.43621	120	13.43091	142	13.43621	105	13.43411	184.8
13.44873	109	13.44742	124	13.44724	202.4	13.4495	88	13.44863	94	13.4485	85	13.44434	112	13.44934	124	13.44404	124	13.44934	109	13.44724	202.4
13.46186	112	13.46056	126	13.46037	169.4	13.46263	90	13.46176	82	13.46163	102	13.45747	110	13.46247	119	13.45717	138	13.46247	118	13.46037	169.4
13.47499	93	13.47369	116	13.4735	149.6	13.47576	91	13.47489	98	13.47476	119	13.4706	98	13.4756	111	13.4703	150	13.4756	106	13.4735	149.6
13.48812	103	13.48682	84	13.48663	187	13.48889	99	13.48802	105	13.48789	108	13.48373	116	13.48873	112	13.48343	134	13.48873	113	13.48663	187
13.50125	97	13.49995	120	13.49976	171.6	13.50202	92	13.50115	105	13.50102	101	13.49686	107	13.50186	119	13.49656	135	13.50186	116	13.49976	171.6
13.51438	86	13.51308	116	13.51289	200.2	13.51515	98	13.51428	121	13.51415	88	13.50999	123	13.51499	107	13.50969	144	13.51499	107	13.51289	200.2
13.52751	86	13.52621	106	13.52602	180.4	13.52828	94	13.52741	104	13.52728	85	13.52312	109	13.52812	105	13.52282	142	13.52812	100	13.52602	180.4
13.54064	100	13.53934	106	13.53915	182.6	13.54141	104	13.54054	98	13.54041	89	13.53625	142	13.54125	124	13.53595	128	13.54125	119	13.53915	182.6
13.55377	100	13.55247	107	13.55228	158.4	13.55454	109	13.55367	89	13.55354	96	13.54938	114	13.55438	126	13.54908	157	13.55438	84	13.55228	158.4
13.5669	99	13.5656	123	13.56541	167.2	13.56767	90	13.5668	94	13.56667	101	13.56251	112	13.56751	143	13.56221	138	13.56751	111	13.56541	167.2
13.58003	116	13.57873	116	13.57854	204.6	13.5808	105	13.57993	101	13.5798	113	13.57564	117	13.58064	127	13.57534	125	13.58064	105	13.57854	204.6
13.59316	99	13.59186	103	13.59167	149.6	13.59393	92	13.59306	97	13.59293	105	13.58877	103	13.59377	120	13.58847	134	13.59377	93	13.59167	149.6
13.60629	121	13.60499	112	13.6048	145.2	13.60706	103	13.60619	101	13.60606	92	13.6019	100	13.6069	139	13.6016	162	13.6069	118	13.6048	145.2
13.61942	91	13.61812	106	13.61793	132	13.62019	115	13.61932	97	13.61919	91	13.61503	116	13.62003	126	13.61473	138	13.62003	119	13.61793	132
13.63255	98	13.63125	106	13.63106	149.6	13.63332	81	13.63245	91	13.63232	120	13.62816	114	13.63316	104	13.62786	155	13.63316	96	13.63106	149.6
13.64568	99	13.64438	111	13.64419	134.2	13.64645	93	13.64558	93	13.64545	91	13.64129	128	13.64629	149	13.64099	164	13.64629	115	13.64419	134.2
13.65881	92	13.65751	111	13.65732	220	13.65958	103	13.65871	79	13.65858	112	13.65442	103	13.65942	119	13.65412	145	13.65942	106	13.65732	220
13.67194	93	13.67064	97	13.67045	195.8	13.67271	88	13.67184	108	13.67171	112	13.66755	128	13.67255	117	13.66725	150	13.67255	133	13.67045	195.8
13.68507	100	13.68377	116	13.68358	151.8	13.68584	96	13.68497	95	13.68484	123	13.68068	118	13.68568	129	13.68038	161	13.68568	123	13.68358	151.8
13.6982	102	13.6969	91	13.69671	187	13.69897	89	13.6981	102	13.69797	114	13.69381	130	13.69881	127	13.69352	155	13.69881	119	13.69671	187
13.71133	103	13.71003	127	13.70984	167.2	13.7121	104	13.71123	82	13.7111	100	13.70694	128	13.71194	124	13.70665	156	13.71194	91	13.70984	167.2
13.72446	98	13.72316	102	13.72297	171.6	13.72523	96	13.72437	92	13.72423	96	13.72007	120	13.72507	105	13.71978	173	13.72507	96	13.72297	171.6
13.73759	105	13.73629	109	13.7361	202.4	13.73837	90	13.7375	96	13.73737	107	13.7332	144	13.7382	119	13.73291	176	13.7382	100	13.7361	202.4
13.75072	101	13.74942	96	13.74923	206.8	13.7515	89	13.75063	104	13.7505	139	13.74633	139	13.75133	116	13.74604	180	13.75133	93	13.74923	206.8
13.76385	87	13.76255	99	13.76237	162.8	13.76463	111	13.76376	113	13.76363	101	13.75946	135	13.76446	144	13.75917	175	13.76446	106	13.76237	162.8
13.77698	93	13.77568	105	13.7755	158.4	13.77776	96	13.77689	127	13.77676	96	13.77259	131	13.77759	147	13.7723	213	13.77759	117	13.7755	158.4
13.79011	100	13.78881	119	13.78863	206.8	13.79089	86	13.79002	101	13.78989	105	13.78572	145	13.79072	146	13.78543	205	13.79072	90	13.78863	206.8
13.80324	114	13.80194	104	13.80176	222.2	13.80402	114	13.80315	116	13.80302	121	13.79885	144	13.80385	133	13.79856	244	13.80385	96	13.80176	222.2
13.81637	87	13.81507	104	13.81489	184.8	13.81715	110	13.81628	91	13.81615	113	13.81198	125	13.81698	145	13.81169	249	13.81698	121	13.81489	184.8
13.8295	91	13.8282	104	13.82802	178.2	13.83028	116	13.82941	109	13.82928	123	13.82512	140	13.83012	140	13.82482	267	13.83012	113	13.82802	178.2
13.84264	111	13.84133	99	13.84115	206.8	13.84341	108	13.84254	113	13.84241	128	13.83825	159	13.84325	140	13.83795	265	13.84325	108	13.84115	206.8
13.85577	101	13.85446	90	13.85428	169.4	13.85654	103	13.85567	113	13.85554	155	13.85138	169	13.85638	159	13.85108	295	13.85638	99	13.85428	169.4
13.8689	108	13.86759	100	13.86741	187	13.86967	115	13.8688	147	13.86867	155	13.86451	172	13.86951	169	13.86421	328	13.86951	102	13.86741	187
13.88203	108	13.88072	100	13.88054	184.8	13.8828	114	13.88193	158	13.8818	205	13.87764	232	13.88264	165	13.87734	321	13.88264	95	13.88054	184.8
13.89516	102	13.89385	98	13.89367	134.2	13.89593	141	13.89506	226	13.89493	194	13.89077	223	13.89577	210	13.89047	401	13.89577	112	13.89367	134.2
13.90829	99	13.90698	133	13.9068	215.6	13.90906	168	13.90819	243	13.90806	261	13.9039	250	13.9089	216	13.9036	507	13.9089	96	13.9068	215.6
13.92142	116	13.92012	109	13.91993	165	13.92219	173	13.92132	259	13.92119	307	13.91703	312	13.92203	242	13.91673	590	13.92203	81	13.91993	165
13.93455	103	13.93325	107	13.93306	200.2	13.93532	204	13.93445	320	13.93432	378	13.93016	359	13.93516	299	13.92986	685	13.93516	111	13.93306	200.2
13.94768	115	13.94638	104	13.94619	167.2	13.94845	235	13.94758	359	13.94745	447	13.94329	475	13.94829	345	13.94299	839	13.94829	107	13.94619	167.2
13.96081	95	13.95951	126	13.95932	162.8	13.96158	302	13.96071	424	13.96058	522	13.95642	571	13.96142	397	13.95612	975	13.96142	121	13.95932	162.8
13.97394	127	13.97264	116	13.97245	202.4	13.97471	337	13.97384	491	13.97371	594	13.96955	655	13.97455	433	13.96925	1180	13.97455	110	13.97245	202.4
13.98707	113	13.98577	109	13.98558	206.8	13.98784	358	13.98697	512	13.98684	686	13.98268	769	13.98768	435	13.98238	1375	13.98768	104	13.98558	206.8
14.0002	115	13.9989	99	13.99871	248.6	14.00097	381	14.0001	431	13.99997	679	13.99581	799	14.00081	478	13.99551	1750	14.00081	104	13.99871	248.6
14.01333	135	14.01203	120	14.01184	224.4	14.0141	351	14.01323	415	14.0131	590	14.00894	726	14.01394	521	14.00864	1905	14.01394	109	14.01184	224.4
14.02646	148	14.02516	128	14.02497	233.2	14.02723	327	14.02636	331	14.02623	466	14.02207	712	14.02707	440	14.02177	2144	14.02707	114	14.02497	233.2
14.03959	132	14.03829	105	14.0381	226.6	14.04036	225	14.03949	239	14.03936	355	14.0352	502	14.0402	321	14.0349	2178	14.0402	89	14.0381	226.6
14.05272	106	14.05142	92	14.05123	290.4	14.05349	210	14.05262	179	14.05249	266	14.04833	399	14.05333	274	14.04803	2044	14.05333	114	14.05123	290.4
14.06585	168	14.06455	112	14.06436	270.6	14.06662	154	14.06575	173	14.06562	176	14.06146	287	14.06646	216	14.06116	1818	14.06646	98	14.06436	270.6
14.07898	141	14.07768	123	14.07749	266.2	14.07975	147	14.07888	144	14.07875	155	14.07459	268	14.07959	190	14.07429	1337	14.07959	98	14.07749	266.2
14.09211	138	14.09081	105	14.09062	290.4	14.09288	112	14.09201	109	14.09188	149	14.08772	214	14.09272	160	14.08742	1097	14.09272	92	14.09062	290.4
14.10524	152	14.10394	112	14.10375	272.8	14.10601	113	14.10514	97	14.10501	121	14.10085	172	14.10585	158	14.10055	798	14.10585	88	14.10375	272.8
14.11837	167	14.11707	111	14.11688	319	14.11914	97	14.11827	116	14.11814	122	14.11398	163	14.11898	122	14.11368	621	14.11898	104	14.11688	319
14.1315	139	14.1302	149	14.13001	312.4	14.13227	113	14.1314	107	14.13127	109	14.12711	148	14.13211	149	14.12681	502	14.13211	126	14.13001	312.4
14.14463	147	14.14333	135	14.14314	349.8	14.1454	108	14.14453	110	14.1444	116	14.14024	141	14.14524	117	14.13994	465	14.14524	106	14.14314	349.8
14.15776	182	14.15646	115	14.15627	334.4	14.15853	107	14.15766	105	14.15753	97	14.15337	132	14.15837	119	14.15307	393	14.15837	91	14.15627	334.4
14.17089	145	14.16959	127	14.1694	343.2	14.17166	95	14.17079	104	14.17066	118	14.1665	112	14.1715	115	14.16621	309	14.1715	118	14.1694	343.2
14.18402	115	14.18272	117	14.18253	347.6	14.18479	94	14.18393	94	14.18379	95	14.17963	153	14.18463	137	14.17934	307	14.18463	102	14.18253	347.6
14.19715	134	14.19585	125	14.19566	365.2	14.19793	112	14.19706	89	14.19693	99	14.19276	136	14.19776	111	14.19247	286	14.19776	94	14.19566	365.2
14.21028	124	14.20898	100	14.20879	349.8	14.21106	82	14.21019	103	14.21006	98	14.20589	127	14.21089	121	14.2056	235	14.21089	105	14.20879	349.8
14.22341	108	14.22211	117	14.22193	398.2	14.22419	91	14.22332	107	14.22319	96	14.21902	126	14.22402	125	14.21873	226	14.22402	127	14.22193	398.2
14.23654	112	14.23524	112	14.23506	343.2	14.23732	91	14.23645	98	14.23632	101	14.23215	120	14.23715	120	14.23186	194	14.23715	102	14.23506	343.2
14.24967	93	14.24837	122	14.24819	310.2	14.25045	107	14.24958	91	14.24945	82	14.24528	117	14.25028	97	14.24499	212	14.25028	73	14.24819	310.2
14.2628	97	14.2615	105	14.26132	292.6	14.26358	94	14.26271	85	14.26258	110	14.25841	123	14.26341	116	14.25812	179	14.26341	90	14.26132	292.6
14.27593	99	14.27463	100	14.27445	297	14.27671	96	14.27584	109	14.27571	107	14.27154	102	14.27654	137	14.27125	158	14.27654	94	14.27445	297
14.28906	102	14.28776	112	14.28758	264	14.28984	63	14.28897	114	14.28884	99	14.28467	122	14.28967	102	14.28438	149	14.28967	120	14.28758	264
14.3022	114	14.30089	104	14.30071	226.6	14.30297	99	14.3021	98	14.30197	120	14.29781	108	14.30281	115	14.29751	161	14.30281	113	14.30071	226.6
14.31533	109	14.31402	111	14.31384	237.6	14.3161	94	14.31523	96	14.3151	82	14.31094	112	14.31594	108	14.31064	152	14.31594	110	14.31384	237.6
14.32846	78	14.32715	102	14.32697	239.8	14.32923	106	14.32836	79	14.32823	100	14.32407	112	14.32907	102	14.32377	130	14.32907	111	14.32697	239.8
14.34159	88	14.34028	103	14.3401	253	14.34236	102	14.34149	84	14.34136	79	14.3372	105	14.3422	124	14.3369	138	14.3422	98	14.3401	253
14.35472	89	14.35341	107	14.35323	173.8	14.35549	95	14.35462	97	14.35449	100	14.35033	97	14.35533	97	14.35003	156	14.35533	102	14.35323	173.8
14.36785	94	14.36654	107	14.36636	200.2	14.36862	94	14.36775	91	14.36762	98	14.36346	98	14.36846	101	14.36316	133	14.36846	95	14.36636	200.2
14.38098	91	14.37967	106	14.37949	239.8	14.38175	100	14.38088	96	14.38075	90	14.37659	118	14.38159	119	14.37629	147	14.38159	102	14.37949	239.8
14.39411	94	14.39281	96	14.39262	193.6	14.39488	84	14.39401	87	14.39388	88	14.38972	105	14.39472	115	14.38942	149	14.39472	101	14.39262	193.6
14.40724	96	14.40594	102	14.40575	182.6	14.40801	83	14.40714	96	14.40701	87	14.40285	110	14.40785	113	14.40255	132	14.40785	86	14.40575	182.6
14.42037	80	14.41907	81	14.41888	176	14.42114	93	14.42027	94	14.42014	91	14.41598	113	14.42098	95	14.41568	116	14.42098	103	14.41888	176
14.4335	87	14.4322	85	14.43201	226.6	14.43427	86	14.4334	82	14.43327	78	14.42911	95	14.43411	99	14.42881	128	14.43411	82	14.43201	226.6
14.44663	98	14.44533	101	14.44514	198	14.4474	86	14.44653	86	14.4464	86	14.44224	103	14.44724	92	14.44194	112	14.44724	88	14.44514	198
14.45976	108	14.45846	77	14.45827	171.6	14.46053	95	14.45966	102	14.45953	94	14.45537	109	14.46037	115	14.45507	115	14.46037	106	14.45827	171.6
14.47289	90	14.47159	94	14.4714	180.4	14.47366	110	14.47279	87	14.47266	100	14.4685	126	14.4735	112	14.4682	119	14.4735	109	14.4714	180.4
14.48602	87	14.48472	92	14.48453	195.8	14.48679	98	14.48592	83	14.48579	68	14.48163	101	14.48663	120	14.48133	117	14.48663	86	14.48453	195.8
14.49915	95	14.49785	81	14.49766	204.6	14.49992	74	14.49905	99	14.49892	88	14.49476	116	14.49976	116	14.49446	112	14.49976	86	14.49766	204.6
14.51228	94	14.51098	92	14.51079	160.6	14.51305	90	14.51218	94	14.51205	94	14.50789	96	14.51289	104	14.50759	114	14.51289	92	14.51079	160.6
14.52541	77	14.52411	102	14.52392	182.6	14.52618	86	14.52531	83	14.52518	90	14.52102	121	14.52602	108	14.52072	128	14.52602	99	14.52392	182.6
14.53854	100	14.53724	83	14.53705	158.4	14.53931	93	14.53844	88	14.53831	87	14.53415	101	14.53915	122	14.53385	123	14.53915	99	14.53705	158.4
14.55167	83	14.55037	107	14.55018	171.6	14.55244	111	14.55157	81	14.55144	72	14.54728	117	14.55228	85	14.54698	126	14.55228	109	14.55018	171.6
14.5648	82	14.5635	95	14.56331	154	14.56557	89	14.5647	93	14.56457	85	14.56041	105	14.56541	98	14.56011	123	14.56541	100	14.56331	154
14.57793	96	14.57663	110	14.57644	149.6	14.5787	82	14.57783	87	14.5777	92	14.57354	100	14.57854	105	14.57324	101	14.57854	86	14.57644	149.6
14.59106	86	14.58976	93	14.58957	202.4	14.59183	81	14.59096	88	14.59083	91	14.58667	118	14.59167	89	14.58637	112	14.59167	84	14.58957	202.4
14.60419	89	14.60289	91	14.6027	171.6	14.60496	93	14.60409	87	14.60396	96	14.5998	109	14.6048	125	14.5995	110	14.6048	105	14.6027	171.6
14.61732	101	14.61602	102	14.61583	134.2	14.61809	84	14.61722	90	14.61709	111	14.61293	98	14.61793	110	14.61263	103	14.61793	118	14.61583	134.2
14.63045	86	14.62915	93	14.62896	138.6	14.63122	99	14.63035	89	14.63022	99	14.62606	85	14.63106	90	14.62577	124	14.63106	99	14.62896	138.6
14.64358	87	14.64228	97	14.64209	125.4	14.64435	87	14.64348	70	14.64335	98	14.63919	108	14.64419	85	14.6389	113	14.64419	100	14.64209	125.4
14.65671	95	14.65541	103	14.65522	151.8	14.65748	97	14.65662	88	14.65648	94	14.65232	107	14.65732	96	14.65203	108	14.65732	83	14.65522	151.8
14.66984	86	14.66854	105	14.66835	176	14.67062	99	14.66975	89	14.66962	102	14.66545	98	14.67045	90	14.66516	98	14.67045	95	14.66835	176
14.68297	74	14.68167	101	14.68148	182.6	14.68375	95	14.68288	78	14.68275	94	14.67858	114	14.68358	99	14.67829	102	14.68358	110	14.68148	182.6
14.6961	84	14.6948	108	14.69462	178.2	14.69688	92	14.69601	71	14.69588	102	14.69171	99	14.69671	108	14.69142	104	14.69671	99	14.69462	178.2
14.70923	91	14.70793	110	14.70775	169.4	14.71001	82	14.70914	91	14.70901	78	14.70484	109	14.70984	97	14.70455	124	14.70984	97	14.70775	169.4
14.72236	99	14.72106	97	14.72088	169.4	14.72314	85	14.72227	85	14.72214	96	14.71797	89	14.72297	97	14.71768	112	14.72297	99	14.72088	169.4
14.73549	95	14.73419	105	14.73401	140.8	14.73627	86	14.7354	79	14.73527	86	14.7311	96	14.7361	88	14.73081	99	14.7361	83	14.73401	140.8
14.74862	95	14.74732	103	14.74714	200.2	14.7494	80	14.74853	82	14.7484	88	14.74423	115	14.74923	88	14.74394	83	14.74923	89	14.74714	200.2
14.76176	85	14.76045	98	14.76027	189.2	14.76253	88	14.76166	93	14.76153	78	14.75737	103	14.76237	95	14.75707	106	14.76237	87	14.76027	189.2
14.77489	88	14.77358	106	14.7734	151.8	14.77566	85	14.77479	89	14.77466	97	14.7705	121	14.7755	117	14.7702	108	14.7755	87	14.7734	151.8
14.78802	97	14.78671	113	14.78653	189.2	14.78879	93	14.78792	91	14.78779	91	14.78363	99	14.78863	89	14.78333	111	14.78863	94	14.78653	189.2
14.80115	98	14.79984	101	14.79966	143	14.80192	75	14.80105	105	14.80092	84	14.79676	112	14.80176	91	14.79646	106	14.80176	101	14.79966	143
14.81428	88	14.81297	91	14.81279	165	14.81505	81	14.81418	88	14.81405	90	14.80989	102	14.81489	106	14.80959	100	14.81489	103	14.81279	165
14.82741	92	14.8261	106	14.82592	178.2	14.82818	101	14.82731	97	14.82718	97	14.82302	126	14.82802	112	14.82272	97	14.82802	84	14.82592	178.2
14.84054	89	14.83923	92	14.83905	156.2	14.84131	61	14.84044	71	14.84031	80	14.83615	93	14.84115	111	14.83585	99	14.84115	87	14.83905	156.2
14.85367	89	14.85237	89	14.85218	165	14.85444	80	14.85357	99	14.85344	76	14.84928	95	14.85428	103	14.84898	96	14.85428	77	14.85218	165
14.8668	102	14.8655	97	14.86531	134.2	14.86757	85	14.8667	71	14.86657	85	14.86241	110	14.86741	113	14.86211	93	14.86741	116	14.86531	134.2
14.87993	76	14.87863	96	14.87844	123.2	14.8807	85	14.87983	90	14.8797	75	14.87554	95	14.88054	98	14.87524	92	14.88054	99	14.87844	123.2
14.89306	99	14.89176	111	14.89157	169.4	14.89383	88	14.89296	80	14.89283	100	14.88867	108	14.89367	87	14.88837	87	14.89367	95	14.89157	169.4
14.90619	102	14.90489	90	14.9047	132	14.90696	83	14.90609	69	14.90596	86	14.9018	106	14.9068	91	14.9015	91	14.9068	93	14.9047	132
14.91932	77	14.91802	92	14.91783	123.2	14.92009	99	14.91922	63	14.91909	95	14.91493	83	14.91993	128	14.91463	94	14.91993	84	14.91783	123.2
14.93245	98	14.93115	108	14.93096	123.2	14.93322	87	14.93235	103	14.93222	93	14.92806	78	14.93306	113	14.92776	112	14.93306	96	14.93096	123.2
14.94558	95	14.94428	128	14.94409	151.8	14.94635	93	14.94548	82	14.94535	106	14.94119	101	14.94619	95	14.94089	90	14.94619	83	14.94409	151.8
14.95871	84	14.95741	102	14.95722	156.2	14.95948	94	14.95861	80	14.95848	98	14.95432	101	14.95932	95	14.95402	102	14.95932	102	14.95722	156.2
14.97184	92	14.97054	96	14.97035	116.6	14.97261	81	14.97174	98	14.97161	98	14.96745	100	14.97245	99	14.96715	95	14.97245	103	14.97035	116.6
14.98497	73	14.98367	82	14.98348	173.8	14.98574	80	14.98487	89	14.98474	114	14.98058	103	14.98558	104	14.98028	95	14.98558	78	14.98348	173.8
14.9981	77	14.9968	88	14.99661	112.2	14.99887	103	14.998	92	14.99787	86	14.99371	100	14.99871	97	14.99341	110	14.99871	94	14.99661	112.2
15.01123	90	15.00993	88	15.00974	127.6	15.012	83	15.01113	78	15.011	97	15.00684	105	15.01184	71	15.00654	80	15.01184	87	15.00974	127.6

## Sheet: Fig.8
Fig. 9a		Fig. 9b		Fig. 9c		Fig. 9d		Fig. 9e		Fig. 9f
x	y	x	y	x	y	x	y	x	y	x	y
10.00846	187	10.01172	151	10.01023	141	10.00084	144	10.01042	184	10.00981	170
10.02159	145	10.02485	177	10.02336	123	10.01397	159	10.02355	162	10.02294	168
10.03472	183	10.03798	165	10.0365	177	10.0271	162	10.03668	168	10.03607	152
10.04785	196	10.05111	169	10.04963	157	10.04023	160	10.04981	176	10.0492	194
10.06098	186	10.06425	161	10.06276	146	10.05336	162	10.06294	150	10.06233	147
10.07411	208	10.07738	175	10.07589	159	10.0665	145	10.07607	183	10.07546	148
10.08725	204	10.09051	155	10.08902	139	10.07963	167	10.0892	175	10.08859	147
10.10038	195	10.10364	162	10.10215	150	10.09276	163	10.10233	180	10.10172	171
10.11351	165	10.11677	195	10.11528	165	10.10589	154	10.11546	169	10.11485	170
10.12664	197	10.1299	155	10.12841	171	10.11902	174	10.12859	184	10.12798	154
10.13977	154	10.14303	158	10.14154	157	10.13215	176	10.14172	154	10.14111	172
10.1529	205	10.15616	147	10.15467	141	10.14528	178	10.15485	154	10.15425	185
10.16603	192	10.16929	144	10.1678	151	10.15841	156	10.16798	174	10.16738	141
10.17916	170	10.18242	143	10.18093	165	10.17154	145	10.18111	173	10.18051	146
10.19229	196	10.19555	152	10.19406	136	10.18467	176	10.19425	200	10.19364	165
10.20542	151	10.20868	155	10.20719	142	10.1978	156	10.20738	139	10.20677	160
10.21855	174	10.22181	184	10.22032	138	10.21093	150	10.22051	145	10.2199	147
10.23168	182	10.23494	155	10.23345	131	10.22406	154	10.23364	158	10.23303	165
10.24481	170	10.24807	186	10.24658	125	10.23719	142	10.24677	159	10.24616	164
10.25794	174	10.2612	139	10.25971	159	10.25032	139	10.2599	164	10.25929	157
10.27107	163	10.27433	177	10.27284	133	10.26345	149	10.27303	170	10.27242	157
10.2842	181	10.28746	159	10.28597	140	10.27658	160	10.28616	159	10.28555	168
10.29733	180	10.30059	156	10.2991	144	10.28971	154	10.29929	175	10.29868	174
10.31046	175	10.31372	166	10.31223	148	10.30284	151	10.31242	128	10.31181	146
10.32359	154	10.32685	155	10.32536	122	10.31597	145	10.32555	150	10.32494	140
10.33672	169	10.33998	140	10.33849	149	10.3291	148	10.33868	150	10.33807	143
10.34985	176	10.35311	147	10.35162	143	10.34223	148	10.35181	149	10.3512	140
10.36298	157	10.36624	158	10.36475	153	10.35536	136	10.36494	155	10.36433	162
10.37611	172	10.37937	187	10.37788	169	10.36849	129	10.37807	157	10.37746	143
10.38924	171	10.3925	180	10.39101	152	10.38162	147	10.3912	145	10.39059	143
10.40237	174	10.40563	176	10.40414	151	10.39475	136	10.40433	152	10.40372	161
10.4155	173	10.41876	143	10.41727	151	10.40788	143	10.41746	163	10.41685	127
10.42863	167	10.43189	179	10.4304	144	10.42101	119	10.43059	139	10.42998	144
10.44176	177	10.44502	162	10.44353	117	10.43414	145	10.44372	152	10.44311	147
10.45489	180	10.45815	155	10.45666	131	10.44727	138	10.45685	149	10.45624	147
10.46802	162	10.47128	124	10.46979	155	10.4604	159	10.46998	137	10.46937	144
10.48115	154	10.48441	137	10.48292	125	10.47353	122	10.48311	131	10.4825	164
10.49428	165	10.49754	172	10.49606	132	10.48666	140	10.49624	142	10.49563	153
10.50741	154	10.51067	142	10.50919	156	10.49979	153	10.50937	149	10.50876	154
10.52054	167	10.5238	163	10.52232	155	10.51292	161	10.5225	142	10.52189	135
10.53367	155	10.53694	142	10.53545	146	10.52606	145	10.53563	141	10.53502	130
10.5468	162	10.55007	151	10.54858	142	10.53919	149	10.54876	142	10.54815	140
10.55994	167	10.5632	153	10.56171	135	10.55232	150	10.56189	149	10.56128	155
10.57307	159	10.57633	151	10.57484	123	10.56545	139	10.57502	169	10.57441	147
10.5862	184	10.58946	142	10.58797	133	10.57858	127	10.58815	159	10.58754	153
10.59933	145	10.60259	162	10.6011	151	10.59171	138	10.60128	156	10.60067	145
10.61246	177	10.61572	146	10.61423	144	10.60484	148	10.61441	156	10.6138	172
10.62559	164	10.62885	167	10.62736	150	10.61797	138	10.62754	157	10.62694	141
10.63872	160	10.64198	165	10.64049	146	10.6311	137	10.64067	147	10.64007	146
10.65185	157	10.65511	151	10.65362	128	10.64423	145	10.6538	174	10.6532	150
10.66498	168	10.66824	160	10.66675	134	10.65736	143	10.66694	174	10.66633	122
10.67811	191	10.68137	143	10.67988	135	10.67049	151	10.68007	152	10.67946	164
10.69124	161	10.6945	147	10.69301	143	10.68362	146	10.6932	150	10.69259	125
10.70437	175	10.70763	186	10.70614	137	10.69675	154	10.70633	145	10.70572	138
10.7175	177	10.72076	154	10.71927	144	10.70988	141	10.71946	146	10.71885	152
10.73063	165	10.73389	152	10.7324	131	10.72301	142	10.73259	142	10.73198	157
10.74376	155	10.74702	153	10.74553	136	10.73614	170	10.74572	138	10.74511	146
10.75689	162	10.76015	154	10.75866	131	10.74927	154	10.75885	142	10.75824	136
10.77002	155	10.77328	146	10.77179	133	10.7624	152	10.77198	143	10.77137	129
10.78315	140	10.78641	164	10.78492	141	10.77553	155	10.78511	149	10.7845	161
10.79628	168	10.79954	143	10.79805	128	10.78866	154	10.79824	156	10.79763	138
10.80941	139	10.81267	154	10.81118	131	10.80179	127	10.81137	158	10.81076	152
10.82254	152	10.8258	155	10.82431	156	10.81492	124	10.8245	119	10.82389	140
10.83567	162	10.83893	142	10.83744	125	10.82805	124	10.83763	132	10.83702	159
10.8488	157	10.85206	132	10.85057	149	10.84118	146	10.85076	115	10.85015	145
10.86193	177	10.86519	161	10.8637	130	10.85431	132	10.86389	141	10.86328	131
10.87506	137	10.87832	154	10.87683	157	10.86744	154	10.87702	148	10.87641	145
10.88819	148	10.89145	150	10.88996	126	10.88057	144	10.89015	149	10.88954	153
10.90132	174	10.90458	157	10.90309	130	10.8937	131	10.90328	157	10.90267	134
10.91445	170	10.91771	167	10.91622	130	10.90683	134	10.91641	132	10.9158	133
10.92758	161	10.93084	150	10.92935	135	10.91996	138	10.92954	131	10.92893	143
10.94071	156	10.94397	166	10.94248	131	10.93309	141	10.94267	133	10.94206	159
10.95384	146	10.9571	150	10.95561	134	10.94622	171	10.9558	141	10.95519	120
10.96697	156	10.97023	145	10.96875	126	10.95935	131	10.96893	144	10.96832	149
10.9801	161	10.98336	150	10.98188	135	10.97248	132	10.98206	138	10.98145	142
10.99323	160	10.9965	151	10.99501	133	10.98561	136	10.99519	157	10.99458	139
11.00636	155	11.00963	143	11.00814	136	10.99875	131	11.00832	123	11.00771	118
11.0195	151	11.02276	147	11.02127	123	11.01188	146	11.02145	157	11.02084	142
11.03263	169	11.03589	155	11.0344	128	11.02501	132	11.03458	132	11.03397	121
11.04576	164	11.04902	149	11.04753	121	11.03814	129	11.04771	148	11.0471	113
11.05889	146	11.06215	133	11.06066	131	11.05127	131	11.06084	143	11.06023	136
11.07202	160	11.07528	140	11.07379	127	11.0644	152	11.07397	168	11.07336	127
11.08515	162	11.08841	166	11.08692	126	11.07753	136	11.0871	144	11.0865	117
11.09828	141	11.10154	153	11.10005	133	11.09066	138	11.10023	135	11.09963	128
11.11141	142	11.11467	148	11.11318	140	11.10379	139	11.11336	134	11.11276	141
11.12454	142	11.1278	127	11.12631	109	11.11692	131	11.1265	135	11.12589	140
11.13767	150	11.14093	122	11.13944	128	11.13005	148	11.13963	143	11.13902	125
11.1508	147	11.15406	163	11.15257	139	11.14318	116	11.15276	133	11.15215	121
11.16393	141	11.16719	156	11.1657	133	11.15631	146	11.16589	148	11.16528	136
11.17706	138	11.18032	135	11.17883	137	11.16944	129	11.17902	146	11.17841	156
11.19019	142	11.19345	155	11.19196	112	11.18257	131	11.19215	111	11.19154	130
11.20332	165	11.20658	158	11.20509	117	11.1957	122	11.20528	119	11.20467	128
11.21645	168	11.21971	123	11.21822	119	11.20883	142	11.21841	148	11.2178	128
11.22958	152	11.23284	130	11.23135	118	11.22196	110	11.23154	137	11.23093	148
11.24271	150	11.24597	143	11.24448	146	11.23509	126	11.24467	163	11.24406	121
11.25584	157	11.2591	126	11.25761	118	11.24822	127	11.2578	138	11.25719	109
11.26897	145	11.27223	153	11.27074	158	11.26135	122	11.27093	130	11.27032	122
11.2821	145	11.28536	154	11.28387	131	11.27448	126	11.28406	128	11.28345	123
11.29523	132	11.29849	145	11.297	126	11.28761	147	11.29719	142	11.29658	153
11.30836	151	11.31162	147	11.31013	105	11.30074	124	11.31032	130	11.30971	139
11.32149	155	11.32475	160	11.32326	123	11.31387	116	11.32345	163	11.32284	156
11.33462	134	11.33788	146	11.33639	116	11.327	121	11.33658	135	11.33597	155
11.34775	133	11.35101	141	11.34952	140	11.34013	132	11.34971	143	11.3491	140
11.36088	149	11.36414	148	11.36265	111	11.35326	124	11.36284	117	11.36223	143
11.37401	141	11.37727	121	11.37578	110	11.36639	142	11.37597	136	11.37536	114
11.38714	156	11.3904	124	11.38891	119	11.37952	122	11.3891	128	11.38849	138
11.40027	151	11.40353	124	11.40204	132	11.39265	122	11.40223	147	11.40162	141
11.4134	147	11.41666	141	11.41517	119	11.40578	120	11.41536	163	11.41475	138
11.42653	136	11.42979	151	11.42831	129	11.41891	150	11.42849	133	11.42788	147
11.43966	149	11.44292	148	11.44144	134	11.43204	145	11.44162	126	11.44101	119
11.45279	133	11.45606	149	11.45457	124	11.44517	119	11.45475	155	11.45414	135
11.46592	136	11.46919	129	11.4677	142	11.45831	110	11.46788	138	11.46727	139
11.47906	148	11.48232	151	11.48083	140	11.47144	132	11.48101	125	11.4804	154
11.49219	156	11.49545	126	11.49396	128	11.48457	147	11.49414	126	11.49353	149
11.50532	156	11.50858	144	11.50709	122	11.4977	121	11.50727	125	11.50666	115
11.51845	159	11.52171	134	11.52022	112	11.51083	126	11.5204	137	11.51979	126
11.53158	130	11.53484	147	11.53335	113	11.52396	118	11.53353	154	11.53292	119
11.54471	150	11.54797	140	11.54648	118	11.53709	121	11.54666	112	11.54606	123
11.55784	122	11.5611	148	11.55961	127	11.55022	127	11.55979	135	11.55919	127
11.57097	136	11.57423	175	11.57274	102	11.56335	136	11.57292	104	11.57232	124
11.5841	136	11.58736	159	11.58587	121	11.57648	123	11.58606	123	11.58545	129
11.59723	162	11.60049	130	11.599	112	11.58961	117	11.59919	119	11.59858	116
11.61036	142	11.61362	145	11.61213	129	11.60274	141	11.61232	140	11.61171	136
11.62349	164	11.62675	202	11.62526	124	11.61587	107	11.62545	122	11.62484	135
11.63662	145	11.63988	209	11.63839	129	11.629	121	11.63858	118	11.63797	129
11.64975	144	11.65301	200	11.65152	116	11.64213	115	11.65171	121	11.6511	133
11.66288	155	11.66614	217	11.66465	124	11.65526	128	11.66484	134	11.66423	113
11.67601	188	11.67927	276	11.67778	117	11.66839	124	11.67797	143	11.67736	115
11.68914	228	11.6924	349	11.69091	133	11.68152	134	11.6911	109	11.69049	123
11.70227	190	11.70553	354	11.70404	116	11.69465	105	11.70423	102	11.70362	117
11.7154	205	11.71866	422	11.71717	110	11.70778	116	11.71736	114	11.71675	121
11.72853	247	11.73179	538	11.7303	110	11.72091	144	11.73049	135	11.72988	132
11.74166	294	11.74492	636	11.74343	132	11.73404	129	11.74362	126	11.74301	129
11.75479	383	11.75805	738	11.75656	111	11.74717	115	11.75675	125	11.75614	118
11.76792	429	11.77118	773	11.76969	110	11.7603	142	11.76988	136	11.76927	121
11.78105	543	11.78431	924	11.78282	114	11.77343	110	11.78301	125	11.7824	122
11.79418	657	11.79744	970	11.79595	122	11.78656	106	11.79614	140	11.79553	142
11.80731	732	11.81057	990	11.80908	134	11.79969	127	11.80927	151	11.80866	117
11.82044	831	11.8237	942	11.82221	138	11.81282	112	11.8224	140	11.82179	131
11.83357	884	11.83683	897	11.83534	100	11.82595	121	11.83553	114	11.83492	138
11.8467	826	11.84996	842	11.84847	117	11.83908	137	11.84866	119	11.84805	135
11.85983	641	11.86309	704	11.8616	120	11.85221	120	11.86179	128	11.86118	121
11.87296	545	11.87622	606	11.87473	101	11.86534	110	11.87492	127	11.87431	155
11.88609	401	11.88935	574	11.88787	116	11.87847	113	11.88805	131	11.88744	131
11.89922	326	11.90248	472	11.901	117	11.8916	116	11.90118	135	11.90057	130
11.91235	238	11.91561	422	11.91413	108	11.90473	116	11.91431	115	11.9137	135
11.92548	209	11.92875	351	11.92726	122	11.91787	130	11.92744	107	11.92683	127
11.93861	179	11.94188	303	11.94039	116	11.931	103	11.94057	131	11.93996	125
11.95175	160	11.95501	265	11.95352	114	11.94413	106	11.9537	127	11.95309	120
11.96488	162	11.96814	221	11.96665	113	11.95726	119	11.96683	119	11.96622	112
11.97801	156	11.98127	177	11.97978	115	11.97039	115	11.97996	113	11.97935	125
11.99114	155	11.9944	160	11.99291	117	11.98352	122	11.99309	131	11.99248	123
12.00427	172	12.00753	177	12.00604	134	11.99665	115	12.00622	136	12.00561	124
12.0174	138	12.02066	164	12.01917	102	12.00978	110	12.01935	132	12.01875	112
12.03053	126	12.03379	141	12.0323	97	12.02291	133	12.03248	117	12.03188	117
12.04366	156	12.04692	130	12.04543	110	12.03604	101	12.04561	122	12.04501	119
12.05679	123	12.06005	157	12.05856	119	12.04917	112	12.05875	127	12.05814	104
12.06992	123	12.07318	122	12.07169	103	12.0623	127	12.07188	104	12.07127	126
12.08305	127	12.08631	118	12.08482	139	12.07543	119	12.08501	129	12.0844	115
12.09618	124	12.09944	125	12.09795	124	12.08856	110	12.09814	121	12.09753	123
12.10931	125	12.11257	137	12.11108	132	12.10169	117	12.11127	134	12.11066	120
12.12244	137	12.1257	142	12.12421	112	12.11482	127	12.1244	144	12.12379	120
12.13557	133	12.13883	132	12.13734	102	12.12795	113	12.13753	123	12.13692	128
12.1487	123	12.15196	147	12.15047	133	12.14108	129	12.15066	124	12.15005	140
12.16183	131	12.16509	104	12.1636	119	12.15421	115	12.16379	120	12.16318	124
12.17496	134	12.17822	126	12.17673	132	12.16734	103	12.17692	125	12.17631	141
12.18809	135	12.19135	118	12.18986	105	12.18047	110	12.19005	126	12.18944	128
12.20122	130	12.20448	143	12.20299	110	12.1936	105	12.20318	114	12.20257	116
12.21435	130	12.21761	133	12.21612	128	12.20673	101	12.21631	129	12.2157	106
12.22748	121	12.23074	131	12.22925	121	12.21986	108	12.22944	127	12.22883	114
12.24061	116	12.24387	119	12.24238	114	12.23299	133	12.24257	123	12.24196	111
12.25374	114	12.257	104	12.25551	122	12.24612	97	12.2557	135	12.25509	112
12.26687	123	12.27013	126	12.26864	120	12.25925	148	12.26883	116	12.26822	129
12.28	117	12.28326	123	12.28177	106	12.27238	109	12.28196	137	12.28135	122
12.29313	108	12.29639	132	12.2949	126	12.28551	128	12.29509	124	12.29448	109
12.30626	156	12.30952	158	12.30803	122	12.29864	107	12.30822	145	12.30761	127
12.31939	121	12.32265	137	12.32116	91	12.31177	115	12.32135	114	12.32074	126
12.33252	126	12.33578	147	12.33429	118	12.3249	113	12.33448	120	12.33387	109
12.34565	114	12.34891	134	12.34742	100	12.33803	114	12.34761	132	12.347	123
12.35878	106	12.36204	133	12.36056	99	12.35116	113	12.36074	126	12.36013	92
12.37191	138	12.37517	132	12.37369	99	12.36429	100	12.37387	122	12.37326	124
12.38504	124	12.38831	124	12.38682	104	12.37742	126	12.387	104	12.38639	120
12.39817	124	12.40144	111	12.39995	101	12.39056	100	12.40013	131	12.39952	122
12.41131	139	12.41457	100	12.41308	103	12.40369	112	12.41326	136	12.41265	134
12.42444	122	12.4277	112	12.42621	115	12.41682	94	12.42639	126	12.42578	127
12.43757	111	12.44083	118	12.43934	104	12.42995	113	12.43952	111	12.43891	126
12.4507	125	12.45396	114	12.45247	100	12.44308	90	12.45265	126	12.45204	111
12.46383	152	12.46709	111	12.4656	115	12.45621	121	12.46578	112	12.46517	130
12.47696	130	12.48022	126	12.47873	99	12.46934	113	12.47891	147	12.47831	114
12.49009	118	12.49335	126	12.49186	105	12.48247	100	12.49204	146	12.49144	102
12.50322	135	12.50648	115	12.50499	116	12.4956	105	12.50517	140	12.50457	136
12.51635	130	12.51961	117	12.51812	115	12.50873	105	12.51831	131	12.5177	121
12.52948	117	12.53274	128	12.53125	116	12.52186	110	12.53144	132	12.53083	117
12.54261	107	12.54587	136	12.54438	123	12.53499	110	12.54457	132	12.54396	135
12.55574	126	12.559	109	12.55751	115	12.54812	118	12.5577	116	12.55709	119
12.56887	122	12.57213	125	12.57064	118	12.56125	110	12.57083	138	12.57022	116
12.582	125	12.58526	122	12.58377	118	12.57438	131	12.58396	154	12.58335	116
12.59513	111	12.59839	103	12.5969	132	12.58751	110	12.59709	145	12.59648	120
12.60826	112	12.61152	140	12.61003	106	12.60064	103	12.61022	172	12.60961	138
12.62139	120	12.62465	131	12.62316	94	12.61377	120	12.62335	178	12.62274	127
12.63452	113	12.63778	122	12.63629	115	12.6269	101	12.63648	148	12.63587	128
12.64765	109	12.65091	125	12.64942	108	12.64003	104	12.64961	171	12.649	139
12.66078	113	12.66404	115	12.66255	112	12.65316	106	12.66274	200	12.66213	123
12.67391	118	12.67717	121	12.67568	105	12.66629	98	12.67587	166	12.67526	108
12.68704	122	12.6903	123	12.68881	103	12.67942	98	12.689	154	12.68839	117
12.70017	109	12.70343	121	12.70194	98	12.69255	105	12.70213	171	12.70152	133
12.7133	94	12.71656	94	12.71507	110	12.70568	100	12.71526	163	12.71465	116
12.72643	119	12.72969	113	12.7282	108	12.71881	96	12.72839	124	12.72778	118
12.73956	124	12.74282	130	12.74133	98	12.73194	108	12.74152	151	12.74091	149
12.75269	124	12.75595	101	12.75446	102	12.74507	109	12.75465	124	12.75404	146
12.76582	107	12.76908	119	12.76759	120	12.7582	119	12.76778	138	12.76717	111
12.77895	122	12.78221	114	12.78072	103	12.77133	90	12.78091	129	12.7803	104
12.79208	111	12.79534	120	12.79385	101	12.78446	120	12.79404	135	12.79343	125
12.80521	115	12.80847	105	12.80698	122	12.79759	116	12.80717	132	12.80656	122
12.81834	118	12.8216	104	12.82012	111	12.81072	124	12.8203	112	12.81969	125
12.83147	95	12.83473	111	12.83325	107	12.82385	102	12.83343	118	12.83282	112
12.8446	107	12.84787	112	12.84638	91	12.83698	105	12.84656	126	12.84595	115
12.85773	103	12.861	120	12.85951	100	12.85012	110	12.85969	123	12.85908	121
12.87087	122	12.87413	104	12.87264	114	12.86325	116	12.87282	124	12.87221	124
12.884	123	12.88726	122	12.88577	103	12.87638	119	12.88595	119	12.88534	100
12.89713	117	12.90039	112	12.8989	100	12.88951	110	12.89908	131	12.89847	120
12.91026	125	12.91352	100	12.91203	96	12.90264	108	12.91221	105	12.9116	112
12.92339	102	12.92665	118	12.92516	99	12.91577	82	12.92534	123	12.92473	106
12.93652	116	12.93978	100	12.93829	114	12.9289	105	12.93847	116	12.93787	110
12.94965	112	12.95291	107	12.95142	97	12.94203	96	12.9516	106	12.951	105
12.96278	97	12.96604	118	12.96455	105	12.95516	102	12.96473	100	12.96413	113
12.97591	108	12.97917	106	12.97768	87	12.96829	114	12.97787	117	12.97726	113
12.98904	117	12.9923	107	12.99081	105	12.98142	110	12.991	124	12.99039	109
13.00217	108	13.00543	103	13.00394	107	12.99455	82	13.00413	97	13.00352	108
13.0153	115	13.01856	106	13.01707	95	13.00768	100	13.01726	99	13.01665	109
13.02843	114	13.03169	110	13.0302	99	13.02081	89	13.03039	123	13.02978	102
13.04156	125	13.04482	103	13.04333	115	13.03394	102	13.04352	131	13.04291	121
13.05469	102	13.05795	124	13.05646	98	13.04707	94	13.05665	115	13.05604	112
13.06782	114	13.07108	112	13.06959	100	13.0602	113	13.06978	118	13.06917	93
13.08095	109	13.08421	125	13.08272	96	13.07333	110	13.08291	118	13.0823	100
13.09408	130	13.09734	117	13.09585	92	13.08646	101	13.09604	110	13.09543	101
13.10721	104	13.11047	115	13.10898	108	13.09959	106	13.10917	96	13.10856	113
13.12034	96	13.1236	94	13.12211	100	13.11272	107	13.1223	96	13.12169	112
13.13347	106	13.13673	89	13.13524	100	13.12585	96	13.13543	102	13.13482	116
13.1466	114	13.14986	114	13.14837	77	13.13898	99	13.14856	100	13.14795	122
13.15973	95	13.16299	121	13.1615	104	13.15211	93	13.16169	124	13.16108	112
13.17286	109	13.17612	116	13.17463	101	13.16524	119	13.17482	101	13.17421	103
13.18599	111	13.18925	108	13.18776	101	13.17837	106	13.18795	102	13.18734	136
13.19912	127	13.20238	117	13.20089	121	13.1915	95	13.20108	89	13.20047	108
13.21225	97	13.21551	104	13.21402	103	13.20463	102	13.21421	106	13.2136	114
13.22538	117	13.22864	129	13.22715	97	13.21776	101	13.22734	98	13.22673	131
13.23851	131	13.24177	105	13.24028	99	13.23089	104	13.24047	123	13.23986	114
13.25164	111	13.2549	113	13.25341	88	13.24402	102	13.2536	131	13.25299	120
13.26477	112	13.26803	94	13.26654	97	13.25715	95	13.26673	130	13.26612	116
13.2779	112	13.28116	105	13.27967	95	13.27028	99	13.27986	120	13.27925	138
13.29103	90	13.29429	109	13.29281	101	13.28341	105	13.29299	96	13.29238	126
13.30416	120	13.30742	96	13.30594	101	13.29654	111	13.30612	111	13.30551	99
13.31729	117	13.32056	101	13.31907	97	13.30967	82	13.31925	135	13.31864	118
13.33042	91	13.33369	88	13.3322	115	13.32281	119	13.33238	98	13.33177	127
13.34356	108	13.34682	119	13.34533	104	13.33594	101	13.34551	119	13.3449	132
13.35669	118	13.35995	120	13.35846	102	13.34907	122	13.35864	109	13.35803	118
13.36982	106	13.37308	107	13.37159	98	13.3622	92	13.37177	89	13.37116	119
13.38295	95	13.38621	117	13.38472	110	13.37533	94	13.3849	123	13.38429	112
13.39608	128	13.39934	103	13.39785	78	13.38846	90	13.39803	124	13.39742	122
13.40921	109	13.41247	109	13.41098	95	13.40159	94	13.41116	122	13.41056	117
13.42234	120	13.4256	112	13.42411	100	13.41472	94	13.42429	99	13.42369	96
13.43547	106	13.43873	100	13.43724	93	13.42785	104	13.43742	102	13.43682	121
13.4486	89	13.45186	102	13.45037	110	13.44098	98	13.45056	104	13.44995	111
13.46173	101	13.46499	108	13.4635	101	13.45411	74	13.46369	105	13.46308	95
13.47486	117	13.47812	117	13.47663	105	13.46724	90	13.47682	122	13.47621	108
13.48799	109	13.49125	113	13.48976	115	13.48037	84	13.48995	111	13.48934	106
13.50112	108	13.50438	125	13.50289	103	13.4935	129	13.50308	105	13.50247	112
13.51425	97	13.51751	125	13.51602	109	13.50663	124	13.51621	101	13.5156	92
13.52738	111	13.53064	98	13.52915	85	13.51976	93	13.52934	108	13.52873	102
13.54051	101	13.54377	104	13.54228	108	13.53289	106	13.54247	115	13.54186	112
13.55364	99	13.5569	108	13.55541	92	13.54602	96	13.5556	109	13.55499	104
13.56677	103	13.57003	110	13.56854	101	13.55915	89	13.56873	105	13.56812	97
13.5799	97	13.58316	109	13.58167	86	13.57228	110	13.58186	104	13.58125	92
13.59303	93	13.59629	112	13.5948	96	13.58541	89	13.59499	119	13.59438	98
13.60616	92	13.60942	96	13.60793	92	13.59854	94	13.60812	97	13.60751	109
13.61929	101	13.62255	97	13.62106	112	13.61167	95	13.62125	107	13.62064	102
13.63242	103	13.63568	99	13.63419	98	13.6248	90	13.63438	117	13.63377	114
13.64555	101	13.64881	98	13.64732	102	13.63793	110	13.64751	115	13.6469	137
13.65868	119	13.66194	112	13.66045	97	13.65106	118	13.66064	105	13.66003	113
13.67181	116	13.67507	110	13.67358	120	13.66419	114	13.67377	112	13.67316	126
13.68494	82	13.6882	102	13.68671	104	13.67732	98	13.6869	110	13.68629	120
13.69807	102	13.70133	112	13.69984	103	13.69045	100	13.70003	104	13.69942	117
13.7112	106	13.71446	101	13.71297	109	13.70358	99	13.71316	119	13.71255	122
13.72433	107	13.72759	115	13.7261	128	13.71671	108	13.72629	121	13.72568	115
13.73746	86	13.74072	118	13.73923	102	13.72984	97	13.73942	107	13.73881	117
13.75059	103	13.75385	114	13.75237	108	13.74297	115	13.75255	102	13.75194	123
13.76372	106	13.76698	107	13.7655	97	13.7561	126	13.76568	113	13.76507	115
13.77685	119	13.78012	101	13.77863	105	13.76923	109	13.77881	110	13.7782	108
13.78998	95	13.79325	107	13.79176	122	13.78237	112	13.79194	113	13.79133	126
13.80312	86	13.80638	107	13.80489	98	13.7955	115	13.80507	131	13.80446	124
13.81625	103	13.81951	110	13.81802	105	13.80863	114	13.8182	148	13.81759	125
13.82938	96	13.83264	109	13.83115	123	13.82176	111	13.83133	141	13.83072	130
13.84251	106	13.84577	120	13.84428	107	13.83489	137	13.84446	136	13.84385	170
13.85564	100	13.8589	117	13.85741	143	13.84802	131	13.85759	156	13.85698	170
13.86877	94	13.87203	101	13.87054	154	13.86115	134	13.87072	180	13.87012	247
13.8819	79	13.88516	114	13.88367	162	13.87428	143	13.88385	210	13.88325	250
13.89503	109	13.89829	107	13.8968	165	13.88741	152	13.89698	263	13.89638	363
13.90816	108	13.91142	108	13.90993	218	13.90054	180	13.91012	270	13.90951	445
13.92129	112	13.92455	132	13.92306	258	13.91367	197	13.92325	344	13.92264	578
13.93442	104	13.93768	132	13.93619	314	13.9268	281	13.93638	369	13.93577	734
13.94755	112	13.95081	129	13.94932	406	13.93993	287	13.94951	432	13.9489	862
13.96068	117	13.96394	140	13.96245	423	13.95306	346	13.96264	507	13.96203	1067
13.97381	116	13.97707	146	13.97558	509	13.96619	383	13.97577	525	13.97516	1090
13.98694	122	13.9902	146	13.98871	603	13.97932	478	13.9889	550	13.98829	1071
14.00007	125	14.00333	139	14.00184	616	13.99245	510	14.00203	514	14.00142	925
14.0132	109	14.01646	149	14.01497	579	14.00558	584	14.01516	511	14.01455	673
14.02633	134	14.02959	159	14.0281	494	14.01871	592	14.02829	405	14.02768	444
14.03946	134	14.04272	171	14.04123	386	14.03184	579	14.04142	346	14.04081	331
14.05259	132	14.05585	176	14.05436	287	14.04497	430	14.05455	244	14.05394	244
14.06572	137	14.06898	176	14.06749	218	14.0581	346	14.06768	223	14.06707	190
14.07885	148	14.08211	180	14.08062	160	14.07123	246	14.08081	163	14.0802	152
14.09198	154	14.09524	175	14.09375	140	14.08436	195	14.09394	134	14.09333	163
14.10511	149	14.10837	172	14.10688	118	14.09749	167	14.10707	151	14.10646	122
14.11824	150	14.1215	175	14.12001	136	14.11062	133	14.1202	110	14.11959	147
14.13137	134	14.13463	149	14.13314	101	14.12375	143	14.13333	116	14.13272	124
14.1445	157	14.14776	144	14.14627	110	14.13688	120	14.14646	123	14.14585	118
14.15763	152	14.16089	147	14.1594	97	14.15001	132	14.15959	101	14.15898	124
14.17076	138	14.17402	133	14.17253	120	14.16314	93	14.17272	102	14.17211	119
14.18389	149	14.18715	128	14.18566	108	14.17627	112	14.18585	106	14.18524	114
14.19702	136	14.20028	134	14.19879	112	14.1894	111	14.19898	100	14.19837	99
14.21015	123	14.21341	148	14.21193	105	14.20253	102	14.21211	109	14.2115	91
14.22328	136	14.22654	117	14.22506	98	14.21566	95	14.22524	98	14.22463	99
14.23641	112	14.23967	117	14.23819	98	14.22879	104	14.23837	77	14.23776	122
14.24954	116	14.25281	113	14.25132	86	14.24193	106	14.2515	99	14.25089	119
14.26267	106	14.26594	125	14.26445	115	14.25506	105	14.26463	89	14.26402	95
14.27581	98	14.27907	99	14.27758	94	14.26819	106	14.27776	98	14.27715	112
14.28894	107	14.2922	97	14.29071	96	14.28132	94	14.29089	95	14.29028	99
14.30207	102	14.30533	109	14.30384	100	14.29445	96	14.30402	90	14.30341	95
14.3152	89	14.31846	114	14.31697	97	14.30758	101	14.31715	91	14.31654	91
14.32833	98	14.33159	101	14.3301	97	14.32071	81	14.33028	108	14.32967	88
14.34146	99	14.34472	105	14.34323	80	14.33384	81	14.34341	106	14.34281	96
14.35459	101	14.35785	85	14.35636	102	14.34697	96	14.35654	105	14.35594	104
14.36772	100	14.37098	113	14.36949	84	14.3601	87	14.36967	106	14.36907	115
14.38085	111	14.38411	102	14.38262	83	14.37323	93	14.38281	93	14.3822	90
14.39398	113	14.39724	84	14.39575	86	14.38636	93	14.39594	91	14.39533	97
14.40711	70	14.41037	90	14.40888	77	14.39949	99	14.40907	91	14.40846	86
14.42024	101	14.4235	91	14.42201	86	14.41262	100	14.4222	98	14.42159	103
14.43337	102	14.43663	112	14.43514	97	14.42575	115	14.43533	91	14.43472	94
14.4465	109	14.44976	111	14.44827	81	14.43888	95	14.44846	87	14.44785	89
14.45963	95	14.46289	100	14.4614	88	14.45201	112	14.46159	96	14.46098	97
14.47276	101	14.47602	98	14.47453	88	14.46514	97	14.47472	104	14.47411	96
14.48589	101	14.48915	101	14.48766	80	14.47827	93	14.48785	101	14.48724	76
14.49902	94	14.50228	99	14.50079	98	14.4914	91	14.50098	96	14.50037	112
14.51215	82	14.51541	103	14.51392	93	14.50453	104	14.51411	108	14.5135	111
14.52528	97	14.52854	103	14.52705	88	14.51766	77	14.52724	100	14.52663	102
14.53841	74	14.54167	101	14.54018	77	14.53079	82	14.54037	97	14.53976	89
14.55154	118	14.5548	93	14.55331	91	14.54392	79	14.5535	96	14.55289	95
14.56467	113	14.56793	104	14.56644	104	14.55705	84	14.56663	97	14.56602	99
14.5778	94	14.58106	86	14.57957	104	14.57018	72	14.57976	97	14.57915	99
14.59093	94	14.59419	100	14.5927	86	14.58331	74	14.59289	76	14.59228	88
14.60406	99	14.60732	91	14.60583	91	14.59644	100	14.60602	86	14.60541	106
14.61719	89	14.62045	93	14.61896	96	14.60957	94	14.61915	87	14.61854	91
14.63032	78	14.63358	107	14.63209	81	14.6227	95	14.63228	92	14.63167	89
14.64345	108	14.64671	105	14.64522	93	14.63583	86	14.64541	109	14.6448	117
14.65658	90	14.65984	101	14.65835	83	14.64896	97	14.65854	76	14.65793	78
14.66971	84	14.67297	94	14.67148	79	14.66209	97	14.67167	88	14.67106	82
14.68284	82	14.6861	79	14.68462	115	14.67522	81	14.6848	98	14.68419	83
14.69597	92	14.69923	100	14.69775	88	14.68835	77	14.69793	90	14.69732	95
14.7091	110	14.71237	91	14.71088	97	14.70148	76	14.71106	80	14.71045	79
14.72223	94	14.7255	96	14.72401	73	14.71462	88	14.72419	88	14.72358	91
14.73537	86	14.73863	91	14.73714	98	14.72775	104	14.73732	103	14.73671	95
14.7485	106	14.75176	100	14.75027	92	14.74088	65	14.75045	86	14.74984	97
14.76163	85	14.76489	96	14.7634	95	14.75401	90	14.76358	116	14.76297	96
14.77476	99	14.77802	109	14.77653	71	14.76714	95	14.77671	101	14.7761	89
14.78789	75	14.79115	108	14.78966	97	14.78027	81	14.78984	100	14.78923	97
14.80102	88	14.80428	91	14.80279	99	14.7934	88	14.80297	84	14.80237	112
14.81415	95	14.81741	99	14.81592	93	14.80653	85	14.8161	84	14.8155	93
14.82728	100	14.83054	84	14.82905	77	14.81966	88	14.82923	79	14.82863	86
14.84041	95	14.84367	73	14.84218	83	14.83279	89	14.84237	91	14.84176	99
14.85354	96	14.8568	90	14.85531	74	14.84592	77	14.8555	98	14.85489	86
14.86667	97	14.86993	93	14.86844	92	14.85905	83	14.86863	94	14.86802	87
14.8798	97	14.88306	82	14.88157	85	14.87218	73	14.88176	85	14.88115	94
14.89293	98	14.89619	93	14.8947	90	14.88531	99	14.89489	91	14.89428	91
14.90606	87	14.90932	110	14.90783	87	14.89844	99	14.90802	75	14.90741	92
14.91919	79	14.92245	89	14.92096	84	14.91157	98	14.92115	70	14.92054	94
14.93232	82	14.93558	87	14.93409	90	14.9247	97	14.93428	86	14.93367	93
14.94545	77	14.94871	92	14.94722	87	14.93783	97	14.94741	94	14.9468	79
14.95858	73	14.96184	92	14.96035	87	14.95096	103	14.96054	89	14.95993	88
14.97171	92	14.97497	97	14.97348	77	14.96409	79	14.97367	99	14.97306	81
14.98484	103	14.9881	89	14.98661	107	14.97722	77	14.9868	94	14.98619	93
14.99797	90	15.00123	81	14.99974	85	14.99035	75	14.99993	98	14.99932	82
15.0111	94			15.01287	66	15.00348	101	15.01306	81	15.01245	86

## Sheet: Fig.9
Fig. 9a		Fig. 9b		Fig. 9c		Fig. 9d		Fig. 9e		Fig. 9f
x	y	x	y	x	y	x	y	x	y	x	y
10.0071	139	10.0071	141	10.0071	142	10.0071	152	10.0042	158	10.0071	158
10.02023	155	10.02023	151	10.02023	165	10.02023	150	10.01733	160	10.02023	141
10.03336	185	10.03336	164	10.03336	142	10.03336	143	10.03046	163	10.03336	161
10.0465	158	10.0465	140	10.0465	167	10.0465	155	10.04359	154	10.0465	151
10.05963	143	10.05963	160	10.05963	144	10.05963	148	10.05672	158	10.05963	162
10.07276	139	10.07276	147	10.07276	131	10.07276	163	10.06985	169	10.07276	162
10.08589	132	10.08589	160	10.08589	150	10.08589	139	10.08298	153	10.08589	172
10.09902	163	10.09902	168	10.09902	147	10.09902	152	10.09611	166	10.09902	163
10.11215	168	10.11215	158	10.11215	143	10.11215	167	10.10925	166	10.11215	156
10.12528	166	10.12528	138	10.12528	164	10.12528	166	10.12238	169	10.12528	160
10.13841	164	10.13841	135	10.13841	137	10.13841	162	10.13551	144	10.13841	165
10.15154	135	10.15154	145	10.15154	155	10.15154	151	10.14864	150	10.15154	152
10.16467	121	10.16467	165	10.16467	141	10.16467	143	10.16177	165	10.16467	141
10.1778	164	10.1778	152	10.1778	144	10.1778	154	10.1749	160	10.1778	159
10.19093	143	10.19093	172	10.19093	154	10.19093	143	10.18803	167	10.19093	164
10.20406	147	10.20406	148	10.20406	162	10.20406	162	10.20116	165	10.20406	166
10.21719	146	10.21719	151	10.21719	163	10.21719	143	10.21429	141	10.21719	140
10.23032	144	10.23032	139	10.23032	150	10.23032	127	10.22742	175	10.23032	147
10.24345	146	10.24345	153	10.24345	129	10.24345	134	10.24055	162	10.24345	139
10.25658	142	10.25658	167	10.25658	154	10.25658	135	10.25368	161	10.25658	161
10.26971	153	10.26971	150	10.26971	136	10.26971	146	10.26681	156	10.26971	134
10.28284	164	10.28284	154	10.28284	144	10.28284	163	10.27994	161	10.28284	127
10.29597	131	10.29597	139	10.29597	139	10.29597	140	10.29307	167	10.29597	161
10.3091	156	10.3091	147	10.3091	158	10.3091	132	10.3062	155	10.3091	141
10.32223	141	10.32223	144	10.32223	157	10.32223	163	10.31933	176	10.32223	147
10.33536	147	10.33536	136	10.33536	145	10.33536	153	10.33246	142	10.33536	140
10.34849	149	10.34849	132	10.34849	158	10.34849	133	10.34559	137	10.34849	156
10.36162	154	10.36162	142	10.36162	140	10.36162	162	10.35872	168	10.36162	141
10.37475	139	10.37475	133	10.37475	130	10.37475	139	10.37185	158	10.37475	160
10.38788	155	10.38788	130	10.38788	125	10.38788	158	10.38498	175	10.38788	162
10.40101	172	10.40101	153	10.40101	147	10.40101	154	10.39811	161	10.40101	145
10.41414	142	10.41414	164	10.41414	168	10.41414	144	10.41124	154	10.41414	139
10.42727	145	10.42727	142	10.42727	120	10.42727	142	10.42437	158	10.42727	125
10.4404	126	10.4404	154	10.4404	131	10.4404	161	10.4375	197	10.4404	149
10.45353	155	10.45353	132	10.45353	135	10.45353	125	10.45063	154	10.45353	163
10.46666	125	10.46666	135	10.46666	142	10.46666	144	10.46376	181	10.46666	134
10.47979	134	10.47979	126	10.47979	146	10.47979	127	10.47689	151	10.47979	142
10.49292	148	10.49292	136	10.49292	127	10.49292	125	10.49002	135	10.49292	137
10.50606	125	10.50606	133	10.50606	115	10.50606	152	10.50315	178	10.50606	144
10.51919	137	10.51919	137	10.51919	150	10.51919	130	10.51628	160	10.51919	150
10.53232	138	10.53232	110	10.53232	132	10.53232	123	10.52941	154	10.53232	138
10.54545	143	10.54545	124	10.54545	148	10.54545	154	10.54254	159	10.54545	132
10.55858	159	10.55858	173	10.55858	153	10.55858	149	10.55567	150	10.55858	138
10.57171	154	10.57171	157	10.57171	123	10.57171	127	10.5688	164	10.57171	148
10.58484	140	10.58484	136	10.58484	140	10.58484	129	10.58194	166	10.58484	131
10.59797	139	10.59797	153	10.59797	116	10.59797	121	10.59507	164	10.59797	141
10.6111	147	10.6111	143	10.6111	147	10.6111	156	10.6082	151	10.6111	147
10.62423	160	10.62423	132	10.62423	136	10.62423	124	10.62133	174	10.62423	143
10.63736	160	10.63736	126	10.63736	132	10.63736	154	10.63446	167	10.63736	156
10.65049	146	10.65049	148	10.65049	158	10.65049	165	10.64759	117	10.65049	123
10.66362	147	10.66362	144	10.66362	125	10.66362	124	10.66072	138	10.66362	149
10.67675	144	10.67675	158	10.67675	130	10.67675	133	10.67385	150	10.67675	144
10.68988	144	10.68988	144	10.68988	150	10.68988	122	10.68698	139	10.68988	148
10.70301	131	10.70301	150	10.70301	145	10.70301	146	10.70011	161	10.70301	153
10.71614	131	10.71614	147	10.71614	146	10.71614	155	10.71324	148	10.71614	141
10.72927	144	10.72927	141	10.72927	139	10.72927	106	10.72637	156	10.72927	133
10.7424	123	10.7424	143	10.7424	142	10.7424	134	10.7395	139	10.7424	128
10.75553	147	10.75553	148	10.75553	125	10.75553	134	10.75263	132	10.75553	144
10.76866	159	10.76866	145	10.76866	135	10.76866	115	10.76576	171	10.76866	158
10.78179	149	10.78179	146	10.78179	142	10.78179	129	10.77889	134	10.78179	130
10.79492	139	10.79492	144	10.79492	128	10.79492	139	10.79202	161	10.79492	144
10.80805	136	10.80805	128	10.80805	129	10.80805	130	10.80515	156	10.80805	136
10.82118	151	10.82118	135	10.82118	132	10.82118	133	10.81828	141	10.82118	138
10.83431	141	10.83431	134	10.83431	153	10.83431	164	10.83141	164	10.83431	141
10.84744	138	10.84744	133	10.84744	150	10.84744	132	10.84454	168	10.84744	153
10.86057	166	10.86057	131	10.86057	141	10.86057	139	10.85767	151	10.86057	154
10.8737	127	10.8737	129	10.8737	122	10.8737	129	10.8708	172	10.8737	135
10.88683	146	10.88683	119	10.88683	138	10.88683	139	10.88393	176	10.88683	146
10.89996	121	10.89996	135	10.89996	138	10.89996	145	10.89706	172	10.89996	146
10.91309	153	10.91309	136	10.91309	143	10.91309	155	10.91019	159	10.91309	148
10.92622	117	10.92622	136	10.92622	134	10.92622	132	10.92332	147	10.92622	130
10.93935	139	10.93935	131	10.93935	132	10.93935	148	10.93645	144	10.93935	146
10.95248	128	10.95248	121	10.95248	142	10.95248	144	10.94958	151	10.95248	130
10.96561	140	10.96561	115	10.96561	131	10.96561	111	10.96271	138	10.96561	141
10.97875	137	10.97875	132	10.97875	127	10.97875	122	10.97584	143	10.97875	172
10.99188	150	10.99188	137	10.99188	140	10.99188	129	10.98897	131	10.99188	127
11.00501	135	11.00501	127	11.00501	127	11.00501	120	11.0021	144	11.00501	126
11.01814	136	11.01814	166	11.01814	128	11.01814	135	11.01523	143	11.01814	128
11.03127	153	11.03127	112	11.03127	124	11.03127	125	11.02836	136	11.03127	121
11.0444	123	11.0444	133	11.0444	134	11.0444	126	11.0415	157	11.0444	129
11.05753	119	11.05753	124	11.05753	133	11.05753	115	11.05463	175	11.05753	137
11.07066	139	11.07066	143	11.07066	125	11.07066	130	11.06776	151	11.07066	123
11.08379	123	11.08379	131	11.08379	102	11.08379	132	11.08089	155	11.08379	118
11.09692	161	11.09692	155	11.09692	123	11.09692	160	11.09402	142	11.09692	121
11.11005	136	11.11005	142	11.11005	142	11.11005	125	11.10715	140	11.11005	132
11.12318	138	11.12318	117	11.12318	127	11.12318	114	11.12028	140	11.12318	121
11.13631	128	11.13631	120	11.13631	124	11.13631	134	11.13341	141	11.13631	126
11.14944	114	11.14944	134	11.14944	122	11.14944	128	11.14654	162	11.14944	121
11.16257	131	11.16257	139	11.16257	131	11.16257	128	11.15967	143	11.16257	122
11.1757	155	11.1757	133	11.1757	121	11.1757	142	11.1728	143	11.1757	147
11.18883	100	11.18883	132	11.18883	122	11.18883	126	11.18593	147	11.18883	117
11.20196	135	11.20196	138	11.20196	145	11.20196	135	11.19906	158	11.20196	140
11.21509	138	11.21509	130	11.21509	104	11.21509	107	11.21219	127	11.21509	125
11.22822	142	11.22822	124	11.22822	105	11.22822	113	11.22532	154	11.22822	126
11.24135	141	11.24135	123	11.24135	139	11.24135	134	11.23845	145	11.24135	141
11.25448	134	11.25448	122	11.25448	128	11.25448	132	11.25158	131	11.25448	119
11.26761	124	11.26761	125	11.26761	127	11.26761	130	11.26471	149	11.26761	135
11.28074	116	11.28074	122	11.28074	124	11.28074	125	11.27784	134	11.28074	144
11.29387	142	11.29387	121	11.29387	124	11.29387	130	11.29097	141	11.29387	137
11.307	130	11.307	135	11.307	122	11.307	147	11.3041	149	11.307	124
11.32013	137	11.32013	119	11.32013	130	11.32013	114	11.31723	160	11.32013	129
11.33326	115	11.33326	142	11.33326	124	11.33326	125	11.33036	134	11.33326	136
11.34639	135	11.34639	116	11.34639	122	11.34639	120	11.34349	118	11.34639	145
11.35952	126	11.35952	129	11.35952	126	11.35952	110	11.35662	134	11.35952	123
11.37265	132	11.37265	142	11.37265	102	11.37265	132	11.36975	153	11.37265	112
11.38578	122	11.38578	115	11.38578	133	11.38578	124	11.38288	143	11.38578	121
11.39891	126	11.39891	131	11.39891	132	11.39891	115	11.39601	141	11.39891	124
11.41204	132	11.41204	126	11.41204	128	11.41204	137	11.40914	140	11.41204	128
11.42517	127	11.42517	140	11.42517	135	11.42517	126	11.42227	152	11.42517	135
11.43831	122	11.43831	119	11.43831	113	11.43831	114	11.4354	135	11.43831	116
11.45144	138	11.45144	112	11.45144	123	11.45144	125	11.44853	138	11.45144	124
11.46457	127	11.46457	138	11.46457	126	11.46457	126	11.46166	137	11.46457	112
11.4777	143	11.4777	130	11.4777	112	11.4777	116	11.47479	161	11.4777	114
11.49083	131	11.49083	124	11.49083	119	11.49083	132	11.48792	146	11.49083	105
11.50396	126	11.50396	112	11.50396	129	11.50396	124	11.50106	155	11.50396	131
11.51709	125	11.51709	131	11.51709	112	11.51709	130	11.51419	155	11.51709	116
11.53022	134	11.53022	134	11.53022	126	11.53022	135	11.52732	136	11.53022	122
11.54335	144	11.54335	132	11.54335	106	11.54335	119	11.54045	120	11.54335	119
11.55648	122	11.55648	142	11.55648	116	11.55648	136	11.55358	143	11.55648	116
11.56961	121	11.56961	128	11.56961	116	11.56961	129	11.56671	154	11.56961	125
11.58274	138	11.58274	133	11.58274	100	11.58274	125	11.57984	139	11.58274	127
11.59587	135	11.59587	137	11.59587	126	11.59587	139	11.59297	127	11.59587	106
11.609	156	11.609	142	11.609	137	11.609	118	11.6061	141	11.609	113
11.62213	154	11.62213	114	11.62213	121	11.62213	120	11.61923	144	11.62213	124
11.63526	143	11.63526	133	11.63526	123	11.63526	119	11.63236	143	11.63526	119
11.64839	152	11.64839	151	11.64839	117	11.64839	129	11.64549	149	11.64839	125
11.66152	136	11.66152	123	11.66152	118	11.66152	124	11.65862	147	11.66152	109
11.67465	137	11.67465	139	11.67465	130	11.67465	135	11.67175	119	11.67465	150
11.68778	144	11.68778	158	11.68778	125	11.68778	134	11.68488	140	11.68778	132
11.70091	151	11.70091	139	11.70091	130	11.70091	131	11.69801	133	11.70091	105
11.71404	148	11.71404	149	11.71404	137	11.71404	154	11.71114	134	11.71404	113
11.72717	144	11.72717	143	11.72717	142	11.72717	107	11.72427	129	11.72717	106
11.7403	157	11.7403	183	11.7403	135	11.7403	137	11.7374	126	11.7403	114
11.75343	141	11.75343	156	11.75343	126	11.75343	113	11.75053	135	11.75343	122
11.76656	155	11.76656	165	11.76656	155	11.76656	135	11.76366	138	11.76656	126
11.77969	143	11.77969	155	11.77969	123	11.77969	115	11.77679	137	11.77969	109
11.79282	175	11.79282	146	11.79282	122	11.79282	134	11.78992	121	11.79282	123
11.80595	185	11.80595	149	11.80595	139	11.80595	126	11.80305	129	11.80595	140
11.81908	171	11.81908	145	11.81908	129	11.81908	127	11.81618	135	11.81908	109
11.83221	168	11.83221	148	11.83221	129	11.83221	131	11.82931	135	11.83221	121
11.84534	153	11.84534	154	11.84534	136	11.84534	141	11.84244	135	11.84534	137
11.85847	162	11.85847	148	11.85847	115	11.85847	138	11.85557	132	11.85847	119
11.8716	155	11.8716	153	11.8716	134	11.8716	132	11.8687	150	11.8716	128
11.88473	153	11.88473	144	11.88473	124	11.88473	125	11.88183	128	11.88473	127
11.89787	150	11.89787	115	11.89787	109	11.89787	133	11.89496	128	11.89787	138
11.911	162	11.911	134	11.911	127	11.911	126	11.90809	126	11.911	128
11.92413	150	11.92413	144	11.92413	126	11.92413	129	11.92122	153	11.92413	120
11.93726	139	11.93726	134	11.93726	107	11.93726	119	11.93435	124	11.93726	108
11.95039	114	11.95039	127	11.95039	126	11.95039	99	11.94748	141	11.95039	130
11.96352	130	11.96352	133	11.96352	123	11.96352	119	11.96061	119	11.96352	105
11.97665	111	11.97665	125	11.97665	130	11.97665	117	11.97375	147	11.97665	118
11.98978	140	11.98978	107	11.98978	95	11.98978	133	11.98688	142	11.98978	119
12.00291	142	12.00291	101	12.00291	130	12.00291	121	12.00001	120	12.00291	118
12.01604	122	12.01604	107	12.01604	111	12.01604	119	12.01314	123	12.01604	141
12.02917	116	12.02917	103	12.02917	123	12.02917	108	12.02627	131	12.02917	120
12.0423	125	12.0423	158	12.0423	127	12.0423	137	12.0394	117	12.0423	112
12.05543	123	12.05543	146	12.05543	118	12.05543	121	12.05253	136	12.05543	119
12.06856	111	12.06856	123	12.06856	133	12.06856	122	12.06566	107	12.06856	119
12.08169	122	12.08169	121	12.08169	122	12.08169	134	12.07879	113	12.08169	116
12.09482	128	12.09482	112	12.09482	111	12.09482	129	12.09192	122	12.09482	123
12.10795	135	12.10795	101	12.10795	113	12.10795	111	12.10505	128	12.10795	132
12.12108	117	12.12108	121	12.12108	116	12.12108	139	12.11818	130	12.12108	128
12.13421	115	12.13421	119	12.13421	97	12.13421	140	12.13131	132	12.13421	121
12.14734	116	12.14734	90	12.14734	102	12.14734	112	12.14444	125	12.14734	108
12.16047	106	12.16047	112	12.16047	122	12.16047	104	12.15757	134	12.16047	129
12.1736	102	12.1736	104	12.1736	133	12.1736	118	12.1707	115	12.1736	115
12.18673	143	12.18673	122	12.18673	112	12.18673	124	12.18383	130	12.18673	96
12.19986	113	12.19986	97	12.19986	91	12.19986	107	12.19696	113	12.19986	102
12.21299	133	12.21299	129	12.21299	136	12.21299	108	12.21009	138	12.21299	119
12.22612	121	12.22612	127	12.22612	100	12.22612	119	12.22322	122	12.22612	111
12.23925	127	12.23925	119	12.23925	127	12.23925	125	12.23635	141	12.23925	121
12.25238	117	12.25238	106	12.25238	109	12.25238	142	12.24948	106	12.25238	130
12.26551	126	12.26551	111	12.26551	108	12.26551	123	12.26261	116	12.26551	124
12.27864	119	12.27864	119	12.27864	116	12.27864	95	12.27574	135	12.27864	114
12.29177	123	12.29177	132	12.29177	105	12.29177	121	12.28887	145	12.29177	108
12.3049	113	12.3049	113	12.3049	94	12.3049	119	12.302	138	12.3049	130
12.31803	112	12.31803	123	12.31803	117	12.31803	123	12.31513	138	12.31803	116
12.33116	122	12.33116	118	12.33116	114	12.33116	105	12.32826	144	12.33116	104
12.34429	108	12.34429	100	12.34429	111	12.34429	131	12.34139	108	12.34429	113
12.35742	100	12.35742	117	12.35742	96	12.35742	124	12.35452	127	12.35742	112
12.37056	111	12.37056	109	12.37056	98	12.37056	130	12.36765	138	12.37056	114
12.38369	93	12.38369	119	12.38369	136	12.38369	108	12.38078	135	12.38369	107
12.39682	112	12.39682	108	12.39682	103	12.39682	112	12.39391	130	12.39682	124
12.40995	108	12.40995	116	12.40995	110	12.40995	114	12.40704	153	12.40995	77
12.42308	118	12.42308	121	12.42308	121	12.42308	95	12.42017	121	12.42308	119
12.43621	119	12.43621	116	12.43621	126	12.43621	93	12.43331	101	12.43621	107
12.44934	105	12.44934	121	12.44934	110	12.44934	117	12.44644	122	12.44934	104
12.46247	112	12.46247	106	12.46247	98	12.46247	108	12.45957	112	12.46247	103
12.4756	116	12.4756	128	12.4756	106	12.4756	112	12.4727	134	12.4756	129
12.48873	116	12.48873	115	12.48873	111	12.48873	126	12.48583	140	12.48873	134
12.50186	116	12.50186	113	12.50186	92	12.50186	105	12.49896	130	12.50186	115
12.51499	111	12.51499	105	12.51499	112	12.51499	111	12.51209	134	12.51499	112
12.52812	100	12.52812	118	12.52812	107	12.52812	109	12.52522	141	12.52812	93
12.54125	112	12.54125	115	12.54125	101	12.54125	96	12.53835	123	12.54125	103
12.55438	98	12.55438	145	12.55438	106	12.55438	96	12.55148	113	12.55438	107
12.56751	112	12.56751	122	12.56751	114	12.56751	113	12.56461	130	12.56751	94
12.58064	104	12.58064	119	12.58064	115	12.58064	117	12.57774	136	12.58064	126
12.59377	116	12.59377	112	12.59377	114	12.59377	114	12.59087	130	12.59377	122
12.6069	98	12.6069	113	12.6069	108	12.6069	116	12.604	137	12.6069	94
12.62003	104	12.62003	125	12.62003	111	12.62003	91	12.61713	142	12.62003	98
12.63316	114	12.63316	104	12.63316	112	12.63316	123	12.63026	141	12.63316	112
12.64629	134	12.64629	109	12.64629	130	12.64629	91	12.64339	171	12.64629	123
12.65942	105	12.65942	119	12.65942	107	12.65942	105	12.65652	162	12.65942	125
12.67255	103	12.67255	104	12.67255	104	12.67255	108	12.66965	163	12.67255	146
12.68568	118	12.68568	101	12.68568	104	12.68568	108	12.68278	151	12.68568	116
12.69881	116	12.69881	110	12.69881	113	12.69881	110	12.69591	152	12.69881	133
12.71194	118	12.71194	117	12.71194	110	12.71194	113	12.70904	139	12.71194	121
12.72507	97	12.72507	108	12.72507	108	12.72507	112	12.72217	144	12.72507	125
12.7382	108	12.7382	114	12.7382	95	12.7382	123	12.7353	172	12.7382	128
12.75133	133	12.75133	112	12.75133	99	12.75133	104	12.74843	161	12.75133	137
12.76446	129	12.76446	147	12.76446	101	12.76446	111	12.76156	145	12.76446	129
12.77759	90	12.77759	111	12.77759	88	12.77759	92	12.77469	124	12.77759	101
12.79072	117	12.79072	132	12.79072	103	12.79072	126	12.78782	157	12.79072	107
12.80385	139	12.80385	137	12.80385	115	12.80385	137	12.80095	132	12.80385	112
12.81698	140	12.81698	141	12.81698	112	12.81698	110	12.81408	128	12.81698	133
12.83012	131	12.83012	125	12.83012	125	12.83012	127	12.82721	129	12.83012	109
12.84325	131	12.84325	116	12.84325	94	12.84325	96	12.84034	129	12.84325	113
12.85638	142	12.85638	123	12.85638	115	12.85638	95	12.85347	145	12.85638	106
12.86951	145	12.86951	125	12.86951	128	12.86951	115	12.8666	153	12.86951	113
12.88264	107	12.88264	141	12.88264	106	12.88264	96	12.87973	119	12.88264	93
12.89577	144	12.89577	130	12.89577	102	12.89577	111	12.89287	119	12.89577	98
12.9089	121	12.9089	130	12.9089	101	12.9089	96	12.906	108	12.9089	110
12.92203	140	12.92203	140	12.92203	122	12.92203	111	12.91913	119	12.92203	106
12.93516	130	12.93516	136	12.93516	118	12.93516	106	12.93226	117	12.93516	107
12.94829	124	12.94829	111	12.94829	119	12.94829	109	12.94539	115	12.94829	101
12.96142	110	12.96142	118	12.96142	111	12.96142	101	12.95852	124	12.96142	107
12.97455	107	12.97455	124	12.97455	118	12.97455	97	12.97165	133	12.97455	120
12.98768	129	12.98768	110	12.98768	108	12.98768	104	12.98478	105	12.98768	103
13.00081	109	13.00081	125	13.00081	112	13.00081	107	12.99791	114	13.00081	107
13.01394	122	13.01394	128	13.01394	100	13.01394	91	13.01104	113	13.01394	113
13.02707	117	13.02707	125	13.02707	120	13.02707	96	13.02417	113	13.02707	102
13.0402	132	13.0402	120	13.0402	109	13.0402	102	13.0373	130	13.0402	92
13.05333	124	13.05333	111	13.05333	106	13.05333	100	13.05043	132	13.05333	101
13.06646	124	13.06646	111	13.06646	112	13.06646	126	13.06356	134	13.06646	94
13.07959	134	13.07959	120	13.07959	110	13.07959	112	13.07669	115	13.07959	106
13.09272	123	13.09272	125	13.09272	112	13.09272	104	13.08982	130	13.09272	110
13.10585	130	13.10585	143	13.10585	114	13.10585	106	13.10295	117	13.10585	94
13.11898	113	13.11898	134	13.11898	111	13.11898	84	13.11608	105	13.11898	101
13.13211	114	13.13211	119	13.13211	100	13.13211	106	13.12921	113	13.13211	107
13.14524	107	13.14524	137	13.14524	97	13.14524	103	13.14234	123	13.14524	112
13.15837	135	13.15837	117	13.15837	93	13.15837	108	13.15547	113	13.15837	118
13.1715	110	13.1715	132	13.1715	119	13.1715	112	13.1686	99	13.1715	123
13.18463	102	13.18463	134	13.18463	122	13.18463	93	13.18173	130	13.18463	107
13.19776	143	13.19776	117	13.19776	112	13.19776	114	13.19486	101	13.19776	91
13.21089	109	13.21089	101	13.21089	112	13.21089	108	13.20799	95	13.21089	101
13.22402	130	13.22402	116	13.22402	125	13.22402	105	13.22112	116	13.22402	98
13.23715	121	13.23715	98	13.23715	97	13.23715	91	13.23425	129	13.23715	102
13.25028	95	13.25028	108	13.25028	110	13.25028	117	13.24738	142	13.25028	110
13.26341	118	13.26341	116	13.26341	124	13.26341	117	13.26051	112	13.26341	106
13.27654	127	13.27654	122	13.27654	88	13.27654	109	13.27364	136	13.27654	96
13.28967	100	13.28967	109	13.28967	118	13.28967	106	13.28677	128	13.28967	89
13.30281	93	13.30281	104	13.30281	108	13.30281	85	13.2999	125	13.30281	109
13.31594	90	13.31594	116	13.31594	111	13.31594	113	13.31303	87	13.31594	92
13.32907	107	13.32907	118	13.32907	113	13.32907	84	13.32616	121	13.32907	102
13.3422	98	13.3422	128	13.3422	94	13.3422	117	13.33929	115	13.3422	100
13.35533	99	13.35533	98	13.35533	95	13.35533	99	13.35242	101	13.35533	102
13.36846	106	13.36846	105	13.36846	104	13.36846	109	13.36556	131	13.36846	107
13.38159	111	13.38159	122	13.38159	98	13.38159	104	13.37869	99	13.38159	116
13.39472	106	13.39472	101	13.39472	100	13.39472	107	13.39182	116	13.39472	106
13.40785	126	13.40785	139	13.40785	90	13.40785	107	13.40495	106	13.40785	96
13.42098	109	13.42098	116	13.42098	117	13.42098	90	13.41808	112	13.42098	108
13.43411	104	13.43411	114	13.43411	122	13.43411	110	13.43121	126	13.43411	112
13.44724	116	13.44724	122	13.44724	97	13.44724	95	13.44434	130	13.44724	121
13.46037	108	13.46037	128	13.46037	99	13.46037	92	13.45747	118	13.46037	123
13.4735	108	13.4735	123	13.4735	88	13.4735	106	13.4706	110	13.4735	109
13.48663	99	13.48663	108	13.48663	97	13.48663	126	13.48373	122	13.48663	103
13.49976	102	13.49976	87	13.49976	94	13.49976	105	13.49686	117	13.49976	101
13.51289	101	13.51289	97	13.51289	96	13.51289	97	13.50999	119	13.51289	106
13.52602	98	13.52602	114	13.52602	96	13.52602	91	13.52312	126	13.52602	110
13.53915	98	13.53915	111	13.53915	92	13.53915	116	13.53625	116	13.53915	96
13.55228	98	13.55228	99	13.55228	126	13.55228	105	13.54938	116	13.55228	107
13.56541	105	13.56541	113	13.56541	105	13.56541	77	13.56251	122	13.56541	115
13.57854	106	13.57854	95	13.57854	103	13.57854	95	13.57564	96	13.57854	120
13.59167	121	13.59167	104	13.59167	107	13.59167	114	13.58877	126	13.59167	114
13.6048	88	13.6048	106	13.6048	94	13.6048	107	13.6019	142	13.6048	102
13.61793	87	13.61793	104	13.61793	119	13.61793	110	13.61503	124	13.61793	101
13.63106	97	13.63106	96	13.63106	108	13.63106	107	13.62816	108	13.63106	84
13.64419	92	13.64419	91	13.64419	103	13.64419	109	13.64129	108	13.64419	104
13.65732	87	13.65732	89	13.65732	101	13.65732	103	13.65442	108	13.65732	106
13.67045	90	13.67045	93	13.67045	88	13.67045	112	13.66755	114	13.67045	110
13.68358	95	13.68358	110	13.68358	92	13.68358	99	13.68068	129	13.68358	113
13.69671	97	13.69671	114	13.69671	99	13.69671	88	13.69381	127	13.69671	89
13.70984	81	13.70984	94	13.70984	83	13.70984	112	13.70694	140	13.70984	114
13.72297	107	13.72297	103	13.72297	100	13.72297	119	13.72007	128	13.72297	115
13.7361	94	13.7361	105	13.7361	97	13.7361	100	13.7332	128	13.7361	104
13.74923	117	13.74923	100	13.74923	91	13.74923	119	13.74633	131	13.74923	100
13.76237	102	13.76237	104	13.76237	111	13.76237	92	13.75946	121	13.76237	107
13.7755	105	13.7755	76	13.7755	105	13.7755	116	13.77259	126	13.7755	88
13.78863	84	13.78863	106	13.78863	112	13.78863	101	13.78572	127	13.78863	101
13.80176	110	13.80176	108	13.80176	109	13.80176	115	13.79885	121	13.80176	125
13.81489	93	13.81489	92	13.81489	101	13.81489	102	13.81198	140	13.81489	92
13.82802	95	13.82802	101	13.82802	109	13.82802	106	13.82512	155	13.82802	112
13.84115	103	13.84115	116	13.84115	95	13.84115	97	13.83825	154	13.84115	105
13.85428	100	13.85428	111	13.85428	130	13.85428	136	13.85138	141	13.85428	109
13.86741	97	13.86741	95	13.86741	123	13.86741	105	13.86451	151	13.86741	130
13.88054	104	13.88054	96	13.88054	115	13.88054	138	13.87764	148	13.88054	121
13.89367	105	13.89367	95	13.89367	124	13.89367	167	13.89077	177	13.89367	132
13.9068	104	13.9068	104	13.9068	129	13.9068	140	13.9039	164	13.9068	161
13.91993	104	13.91993	102	13.91993	126	13.91993	155	13.91703	200	13.91993	143
13.93306	99	13.93306	109	13.93306	149	13.93306	150	13.93016	188	13.93306	152
13.94619	98	13.94619	97	13.94619	123	13.94619	175	13.94329	235	13.94619	149
13.95932	101	13.95932	89	13.95932	174	13.95932	194	13.95642	213	13.95932	165
13.97245	104	13.97245	87	13.97245	182	13.97245	183	13.96955	248	13.97245	173
13.98558	94	13.98558	94	13.98558	212	13.98558	181	13.98268	303	13.98558	201
13.99871	82	13.99871	82	13.99871	213	13.99871	235	13.99581	349	13.99871	216
14.01184	103	14.01184	105	14.01184	225	14.01184	275	14.00894	400	14.01184	236
14.02497	90	14.02497	103	14.02497	272	14.02497	292	14.02207	465	14.02497	267
14.0381	105	14.0381	87	14.0381	318	14.0381	359	14.0352	589	14.0381	305
14.05123	92	14.05123	117	14.05123	351	14.05123	418	14.04833	656	14.05123	311
14.06436	89	14.06436	111	14.06436	389	14.06436	458	14.06146	770	14.06436	391
14.07749	89	14.07749	100	14.07749	456	14.07749	553	14.07459	836	14.07749	379
14.09062	99	14.09062	98	14.09062	479	14.09062	649	14.08772	1033	14.09062	457
14.10375	100	14.10375	98	14.10375	548	14.10375	700	14.10085	1171	14.10375	537
14.11688	90	14.11688	110	14.11688	610	14.11688	752	14.11398	1325	14.11688	689
14.13001	94	14.13001	97	14.13001	662	14.13001	723	14.12711	1484	14.13001	875
14.14314	105	14.14314	101	14.14314	679	14.14314	726	14.14024	1653	14.14314	1058
14.15627	87	14.15627	111	14.15627	640	14.15627	599	14.15337	1528	14.15627	1365
14.1694	95	14.1694	100	14.1694	542	14.1694	481	14.1665	1379	14.1694	1634
14.18253	98	14.18253	88	14.18253	436	14.18253	352	14.17963	1006	14.18253	1706
14.19566	98	14.19566	97	14.19566	346	14.19566	281	14.19276	726	14.19566	1827
14.20879	83	14.20879	99	14.20879	317	14.20879	223	14.20589	528	14.20879	1911
14.22193	81	14.22193	96	14.22193	246	14.22193	196	14.21902	377	14.22193	1613
14.23506	102	14.23506	95	14.23506	215	14.23506	171	14.23215	267	14.23506	1365
14.24819	84	14.24819	103	14.24819	162	14.24819	138	14.24528	212	14.24819	987
14.26132	91	14.26132	101	14.26132	137	14.26132	149	14.25841	177	14.26132	670
14.27445	84	14.27445	111	14.27445	130	14.27445	118	14.27154	177	14.27445	464
14.28758	112	14.28758	111	14.28758	131	14.28758	120	14.28467	164	14.28758	314
14.30071	98	14.30071	101	14.30071	107	14.30071	113	14.29781	146	14.30071	258
14.31384	92	14.31384	96	14.31384	105	14.31384	113	14.31094	139	14.31384	179
14.32697	92	14.32697	85	14.32697	120	14.32697	106	14.32407	137	14.32697	167
14.3401	97	14.3401	94	14.3401	107	14.3401	113	14.3372	126	14.3401	163
14.35323	97	14.35323	114	14.35323	102	14.35323	108	14.35033	148	14.35323	154
14.36636	83	14.36636	92	14.36636	103	14.36636	98	14.36346	131	14.36636	132
14.37949	101	14.37949	113	14.37949	113	14.37949	111	14.37659	122	14.37949	129
14.39262	95	14.39262	122	14.39262	104	14.39262	105	14.38972	121	14.39262	104
14.40575	102	14.40575	107	14.40575	93	14.40575	98	14.40285	126	14.40575	112
14.41888	98	14.41888	108	14.41888	89	14.41888	105	14.41598	118	14.41888	118
14.43201	101	14.43201	112	14.43201	93	14.43201	104	14.42911	99	14.43201	109
14.44514	104	14.44514	114	14.44514	95	14.44514	89	14.44224	92	14.44514	113
14.45827	120	14.45827	98	14.45827	105	14.45827	109	14.45537	115	14.45827	105
14.4714	117	14.4714	125	14.4714	112	14.4714	107	14.4685	120	14.4714	118
14.48453	110	14.48453	108	14.48453	102	14.48453	114	14.48163	112	14.48453	104
14.49766	110	14.49766	112	14.49766	109	14.49766	105	14.49476	109	14.49766	95
14.51079	108	14.51079	105	14.51079	102	14.51079	114	14.50789	95	14.51079	113
14.52392	108	14.52392	110	14.52392	97	14.52392	98	14.52102	99	14.52392	107
14.53705	117	14.53705	106	14.53705	109	14.53705	95	14.53415	99	14.53705	88
14.55018	108	14.55018	102	14.55018	107	14.55018	100	14.54728	110	14.55018	91
14.56331	99	14.56331	115	14.56331	88	14.56331	91	14.56041	95	14.56331	99
14.57644	105	14.57644	108	14.57644	118	14.57644	103	14.57354	107	14.57644	97
14.58957	104	14.58957	97	14.58957	99	14.58957	102	14.58667	94	14.58957	113
14.6027	104	14.6027	95	14.6027	112	14.6027	81	14.5998	122	14.6027	90
14.61583	83	14.61583	107	14.61583	89	14.61583	99	14.61293	117	14.61583	105
14.62896	96	14.62896	103	14.62896	86	14.62896	88	14.62606	103	14.62896	115
14.64209	103	14.64209	90	14.64209	95	14.64209	98	14.63919	116	14.64209	97
14.65522	89	14.65522	80	14.65522	91	14.65522	74	14.65232	77	14.65522	90
14.66835	104	14.66835	83	14.66835	91	14.66835	97	14.66545	115	14.66835	126
14.68148	103	14.68148	104	14.68148	77	14.68148	81	14.67858	119	14.68148	106
14.69462	96	14.69462	96	14.69462	97	14.69462	101	14.69171	114	14.69462	87
14.70775	113	14.70775	108	14.70775	93	14.70775	83	14.70484	108	14.70775	106
14.72088	93	14.72088	109	14.72088	80	14.72088	82	14.71797	88	14.72088	96
14.73401	88	14.73401	90	14.73401	92	14.73401	85	14.7311	105	14.73401	100
14.74714	103	14.74714	85	14.74714	105	14.74714	105	14.74423	111	14.74714	83
14.76027	107	14.76027	94	14.76027	89	14.76027	96	14.75737	103	14.76027	103
14.7734	104	14.7734	105	14.7734	79	14.7734	110	14.7705	99	14.7734	82
14.78653	89	14.78653	114	14.78653	92	14.78653	95	14.78363	102	14.78653	92
14.79966	88	14.79966	106	14.79966	74	14.79966	94	14.79676	103	14.79966	91
14.81279	88	14.81279	76	14.81279	85	14.81279	103	14.80989	110	14.81279	87
14.82592	96	14.82592	104	14.82592	92	14.82592	91	14.82302	114	14.82592	100
14.83905	92	14.83905	105	14.83905	84	14.83905	99	14.83615	91	14.83905	99
14.85218	89	14.85218	84	14.85218	86	14.85218	77	14.84928	115	14.85218	97
14.86531	79	14.86531	88	14.86531	91	14.86531	79	14.86241	97	14.86531	84
14.87844	65	14.87844	84	14.87844	83	14.87844	99	14.87554	119	14.87844	97
14.89157	89	14.89157	80	14.89157	94	14.89157	81	14.88867	92	14.89157	89
14.9047	74	14.9047	82	14.9047	84	14.9047	98	14.9018	115	14.9047	90
14.91783	104	14.91783	95	14.91783	103	14.91783	86	14.91493	105	14.91783	101
14.93096	78	14.93096	96	14.93096	70	14.93096	82	14.92806	83	14.93096	87
14.94409	82	14.94409	84	14.94409	89	14.94409	78	14.94119	98	14.94409	69
14.95722	95	14.95722	100	14.95722	81	14.95722	84	14.95432	107	14.95722	71
14.97035	80	14.97035	71	14.97035	88	14.97035	82	14.96745	105	14.97035	113
14.98348	101	14.98348	92	14.98348	104	14.98348	105	14.98058	112	14.98348	83
14.99661	89	14.99661	98	14.99661	85	14.99661	87	14.99371	90	14.99661	82
15.00974	91	15.00974	93	15.00974	79	15.00974	95	15.00684	95	15.00974	99

## Sheet: Fig.10
Fig. 10a		Fig. 10b		Fig. 10c		Fig. 10d		Fig. 10e		Fig. 10f
x	y	x	y	x	y	x	y	x	y	x	y
9.01143	194	10.0071	135	9.01294	168	10.0042	184	9.00443	201	10.0042	214
9.02456	197	10.02023	146	9.02607	177	10.01733	192.28	9.01756	176	10.01733	187
9.03769	183	10.03336	137	9.0392	136	10.03046	195.96	9.03069	186	10.03046	208
9.05082	182	10.0465	152	9.05233	174	10.04359	155.48	9.04382	198	10.04359	217
9.06395	177	10.05963	159	9.06546	165	10.05672	182.16	9.05695	183	10.05672	198
9.07708	177	10.07276	147	9.07859	186	10.06985	195.04	9.07008	188	10.06985	217
9.09021	218	10.08589	165	9.09172	167	10.08298	204.24	9.08321	183	10.08298	205
9.10334	190	10.09902	142	9.10485	182	10.09611	179.4	9.09634	175	10.09611	200
9.11647	193	10.11215	129	9.11798	181	10.10925	175.72	9.10947	177	10.10925	215
9.1296	170	10.12528	145	9.13111	160	10.12238	199.64	9.1226	176	10.12238	185
9.14273	170	10.13841	162	9.14425	166	10.13551	188.6	9.13573	193	10.13551	194
9.15586	196	10.15154	131	9.15738	187	10.14864	183.08	9.14886	169	10.14864	198
9.169	180	10.16467	157	9.17051	166	10.16177	187.68	9.162	197	10.16177	223
9.18213	185	10.1778	149	9.18364	180	10.1749	189.52	9.17513	185	10.1749	197
9.19526	181	10.19093	155	9.19677	170	10.18803	179.4	9.18826	185	10.18803	189
9.20839	192	10.20406	155	9.2099	171	10.20116	199.64	9.20139	178	10.20116	178
9.22152	192	10.21719	146	9.22303	172	10.21429	195.96	9.21452	184	10.21429	194
9.23465	203	10.23032	162	9.23616	173	10.22742	189.52	9.22765	176	10.22742	209
9.24778	172	10.24345	149	9.24929	134	10.24055	159.16	9.24078	218	10.24055	203
9.26091	200	10.25658	143	9.26242	158	10.25368	171.12	9.25391	182	10.25368	191
9.27404	202	10.26971	149	9.27555	158	10.26681	182.16	9.26704	169	10.26681	201
9.28717	175	10.28284	139	9.28868	186	10.27994	196.88	9.28017	174	10.27994	205
9.3003	174	10.29597	129	9.30181	187	10.29307	172.04	9.2933	176	10.29307	208
9.31343	177	10.3091	154	9.31494	190	10.3062	172.04	9.30643	179	10.3062	178
9.32656	206	10.32223	144	9.32807	171	10.31933	152.72	9.31956	203	10.31933	208
9.33969	198	10.33536	170	9.3412	190	10.33246	159.16	9.33269	197	10.33246	179
9.35282	176	10.34849	134	9.35433	142	10.34559	195.96	9.34582	166	10.34559	200
9.36595	198	10.36162	141	9.36746	167	10.35872	167.44	9.35895	189	10.35872	199
9.37908	198	10.37475	161	9.38059	162	10.37185	197.8	9.37208	207	10.37185	184
9.39221	184	10.38788	143	9.39372	153	10.38498	166.52	9.38521	171	10.38498	207
9.40534	165	10.40101	136	9.40685	150	10.39811	197.8	9.39834	164	10.39811	185
9.41847	167	10.41414	151	9.41998	153	10.41124	164.68	9.41147	165	10.41124	171
9.4316	189	10.42727	144	9.43311	191	10.42437	156.4	9.4246	170	10.42437	184
9.44473	177	10.4404	143	9.44624	170	10.4375	168.36	9.43773	177	10.4375	182
9.45786	161	10.45353	162	9.45937	173	10.45063	161.92	9.45086	187	10.45063	186
9.47099	200	10.46666	144	9.4725	176	10.46376	162.84	9.46399	181	10.46376	191
9.48412	179	10.47979	142	9.48563	166	10.47689	175.72	9.47712	182	10.47689	191
9.49725	175	10.49292	157	9.49876	188	10.49002	191.36	9.49025	175	10.49002	188
9.51038	194	10.50606	154	9.51189	140	10.50315	173.88	9.50338	181	10.50315	199
9.52351	166	10.51919	161	9.52502	157	10.51628	184	9.51651	173	10.51628	161
9.53664	172	10.53232	146	9.53815	165	10.52941	173.88	9.52964	196	10.52941	192
9.54977	174	10.54545	154	9.55128	151	10.54254	184	9.54277	189	10.54254	194
9.5629	189	10.55858	140	9.56441	181	10.55567	161	9.5559	176	10.55567	177
9.57603	188	10.57171	143	9.57754	155	10.5688	189.52	9.56903	186	10.5688	172
9.58916	155	10.58484	171	9.59067	149	10.58194	189.52	9.58216	191	10.58194	197
9.60229	175	10.59797	140	9.6038	134	10.59507	167.44	9.59529	189	10.59507	206
9.61542	182	10.6111	146	9.61694	168	10.6082	170.2	9.60842	172	10.6082	191
9.62855	182	10.62423	135	9.63007	175	10.62133	172.04	9.62155	209	10.62133	199
9.64169	187	10.63736	144	9.6432	170	10.63446	147.2	9.63469	172	10.63446	175
9.65482	158	10.65049	141	9.65633	164	10.64759	171.12	9.64782	182	10.64759	182
9.66795	171	10.66362	164	9.66946	173	10.66072	149.04	9.66095	172	10.66072	189
9.68108	171	10.67675	154	9.68259	167	10.67385	163.76	9.67408	169	10.67385	163
9.69421	193	10.68988	157	9.69572	149	10.68698	160.08	9.68721	168	10.68698	161
9.70734	189	10.70301	157	9.70885	171	10.70011	172.96	9.70034	169	10.70011	186
9.72047	185	10.71614	129	9.72198	154	10.71324	171.12	9.71347	170	10.71324	188
9.7336	129	10.72927	132	9.73511	166	10.72637	152.72	9.7266	174	10.72637	175
9.74673	150	10.7424	142	9.74824	173	10.7395	169.28	9.73973	172	10.7395	160
9.75986	161	10.75553	155	9.76137	187	10.75263	190.44	9.75286	179	10.75263	165
9.77299	174	10.76866	146	9.7745	159	10.76576	179.4	9.76599	177	10.76576	172
9.78612	199	10.78179	146	9.78763	163	10.77889	156.4	9.77912	181	10.77889	182
9.79925	186	10.79492	149	9.80076	151	10.79202	158.24	9.79225	183	10.79202	180
9.81238	166	10.80805	146	9.81389	139	10.80515	171.12	9.80538	178	10.80515	190
9.82551	170	10.82118	154	9.82702	140	10.81828	165.6	9.81851	162	10.81828	161
9.83864	161	10.83431	116	9.84015	155	10.83141	164.68	9.83164	179	10.83141	193
9.85177	168	10.84744	145	9.85328	168	10.84454	165.6	9.84477	187	10.84454	159
9.8649	150	10.86057	104	9.86641	127	10.85767	155.48	9.8579	160	10.85767	180
9.87803	184	10.8737	152	9.87954	147	10.8708	161.92	9.87103	181	10.8708	174
9.89116	178	10.88683	141	9.89267	151	10.88393	161.92	9.88416	163	10.88393	188
9.90429	166	10.89996	127	9.9058	149	10.89706	141.68	9.89729	169	10.89706	171
9.91742	152	10.91309	152	9.91893	160	10.91019	154.56	9.91042	180	10.91019	171
9.93055	163	10.92622	131	9.93206	135	10.92332	166.52	9.92355	166	10.92332	194
9.94368	164	10.93935	131	9.94519	153	10.93645	171.12	9.93668	184	10.93645	171
9.95681	158	10.95248	158	9.95832	153	10.94958	176.64	9.94981	169	10.94958	156
9.96994	169	10.96561	138	9.97145	155	10.96271	173.88	9.96294	194	10.96271	187
9.98307	166	10.97875	136	9.98458	163	10.97584	157.32	9.97607	175	10.97584	176
9.9962	157	10.99188	118	9.99771	146	10.98897	166.52	9.9892	184	10.98897	173
10.00933	180	11.00501	128	10.01084	151	11.0021	154.56	10.00233	163	11.0021	151
10.02246	169	11.01814	134	10.02397	166	11.01523	153.64	10.01546	149	11.01523	175
10.03559	173	11.03127	135	10.0371	156	11.02836	181.24	10.02859	168	11.02836	192
10.04872	155	11.0444	114	10.05023	169	11.0415	153.64	10.04172	159	11.0415	161
10.06185	197	11.05753	141	10.06336	155	11.05463	169.28	10.05485	148	11.05463	190
10.07498	161	11.07066	112	10.0765	158	11.06776	159.16	10.06798	198	11.06776	177
10.08811	151	11.08379	146	10.08963	150	11.08089	164.68	10.08111	158	11.08089	201
10.10125	183	11.09692	135	10.10276	152	11.09402	140.76	10.09425	177	11.09402	156
10.11438	151	11.11005	155	10.11589	158	11.10715	167.44	10.10738	167	11.10715	185
10.12751	183	11.12318	138	10.12902	140	11.12028	161	10.12051	181	11.12028	171
10.14064	168	11.13631	117	10.14215	161	11.13341	158.24	10.13364	167	11.13341	200
10.15377	151	11.14944	135	10.15528	151	11.14654	178.48	10.14677	160	11.14654	186
10.1669	181	11.16257	123	10.16841	155	11.15967	145.36	10.1599	177	11.15967	191
10.18003	163	11.1757	128	10.18154	134	11.1728	149.96	10.17303	154	11.1728	167
10.19316	173	11.18883	126	10.19467	140	11.18593	178.48	10.18616	202	11.18593	149
10.20629	168	11.20196	133	10.2078	153	11.19906	168.36	10.19929	165	11.19906	180
10.21942	134	11.21509	137	10.22093	147	11.21219	149.04	10.21242	165	11.21219	167
10.23255	142	11.22822	134	10.23406	143	11.22532	163.76	10.22555	157	11.22532	185
10.24568	162	11.24135	108	10.24719	121	11.23845	171.12	10.23868	136	11.23845	145
10.25881	154	11.25448	135	10.26032	135	11.25158	146.28	10.25181	157	11.25158	170
10.27194	161	11.26761	136	10.27345	141	11.26471	157.32	10.26494	166	11.26471	154
10.28507	162	11.28074	165	10.28658	138	11.27784	141.68	10.27807	159	11.27784	177
10.2982	161	11.29387	116	10.29971	149	11.29097	150.88	10.2912	156	11.29097	171
10.31133	170	11.307	153	10.31284	140	11.3041	157.32	10.30433	180	11.3041	184
10.32446	155	11.32013	122	10.32597	153	11.31723	166.52	10.31746	156	11.31723	172
10.33759	171	11.33326	111	10.3391	147	11.33036	173.88	10.33059	163	11.33036	183
10.35072	167	11.34639	123	10.35223	117	11.34349	168.36	10.34372	160	11.34349	156
10.36385	173	11.35952	130	10.36536	160	11.35662	164.68	10.35685	164	11.35662	168
10.37698	172	11.37265	131	10.37849	141	11.36975	138.92	10.36998	155	11.36975	168
10.39011	167	11.38578	121	10.39162	138	11.38288	126.04	10.38311	160	11.38288	184
10.40324	169	11.39891	126	10.40475	130	11.39601	161	10.39624	172	11.39601	156
10.41637	159	11.41204	141	10.41788	150	11.40914	166.52	10.40937	169	11.40914	181
10.4295	155	11.42517	125	10.43101	135	11.42227	155.48	10.4225	180	11.42227	165
10.44263	132	11.43831	133	10.44414	128	11.4354	161.92	10.43563	155	11.4354	182
10.45576	160	11.45144	130	10.45727	133	11.44853	177.56	10.44876	148	11.44853	134
10.46889	141	11.46457	145	10.4704	129	11.46166	159.16	10.46189	181	11.46166	157
10.48202	167	11.4777	112	10.48353	148	11.47479	163.76	10.47502	165	11.47479	158
10.49515	145	11.49083	137	10.49666	159	11.48792	161	10.48815	167	11.48792	206
10.50828	165	11.50396	113	10.50979	136	11.50106	153.64	10.50128	163	11.50106	175
10.52141	145	11.51709	117	10.52292	135	11.51419	171.12	10.51441	143	11.51419	183
10.53454	148	11.53022	119	10.53606	148	11.52732	158.24	10.52754	156	11.52732	169
10.54767	172	11.54335	136	10.54919	147	11.54045	173.88	10.54067	142	11.54045	175
10.5608	167	11.55648	131	10.56232	133	11.55358	157.32	10.5538	155	11.55358	177
10.57394	162	11.56961	131	10.57545	147	11.56671	175.72	10.56694	158	11.56671	162
10.58707	153	11.58274	107	10.58858	159	11.57984	157.32	10.58007	172	11.57984	161
10.6002	184	11.59587	112	10.60171	153	11.59297	166.52	10.5932	143	11.59297	162
10.61333	153	11.609	133	10.61484	123	11.6061	177.56	10.60633	152	11.6061	165
10.62646	140	11.62213	125	10.62797	104	11.61923	150.88	10.61946	147	11.61923	154
10.63959	136	11.63526	144	10.6411	124	11.63236	152.72	10.63259	147	11.63236	178
10.65272	156	11.64839	127	10.65423	117	11.64549	188.6	10.64572	161	11.64549	141
10.66585	155	11.66152	123	10.66736	121	11.65862	178.48	10.65885	174	11.65862	170
10.67898	154	11.67465	131	10.68049	141	11.67175	164.68	10.67198	143	11.67175	180
10.69211	135	11.68778	161	10.69362	131	11.68488	170.2	10.68511	171	11.68488	183
10.70524	140	11.70091	144	10.70675	145	11.69801	160.08	10.69824	140	11.69801	171
10.71837	135	11.71404	191	10.71988	148	11.71114	161	10.71137	151	11.71114	186
10.7315	146	11.72717	170	10.73301	144	11.72427	138.92	10.7245	129	11.72427	153
10.74463	156	11.7403	194	10.74614	141	11.7374	155.48	10.73763	155	11.7374	185
10.75776	138	11.75343	220	10.75927	126	11.75053	137.08	10.75076	155	11.75053	146
10.77089	177	11.76656	270	10.7724	124	11.76366	154.56	10.76389	167	11.76366	159
10.78402	140	11.77969	331	10.78553	122	11.77679	171.12	10.77702	140	11.77679	183
10.79715	157	11.79282	413	10.79866	128	11.78992	138.92	10.79015	170	11.78992	137
10.81028	183	11.80595	494	10.81179	126	11.80305	136.16	10.80328	161	11.80305	168
10.82341	141	11.81908	643	10.82492	131	11.81618	132.48	10.81641	155	11.81618	165
10.83654	139	11.83221	624	10.83805	138	11.82931	149.96	10.82954	153	11.82931	173
10.84967	149	11.84534	436	10.85118	125	11.84244	157.32	10.84267	160	11.84244	162
10.8628	160	11.85847	307	10.86431	154	11.85557	140.76	10.8558	185	11.85557	138
10.87593	156	11.8716	208	10.87744	127	11.8687	140.76	10.86893	152	11.8687	184
10.88906	153	11.88473	163	10.89057	121	11.88183	151.8	10.88206	146	11.88183	172
10.90219	161	11.89787	157	10.9037	135	11.89496	149.04	10.89519	170	11.89496	173
10.91532	138	11.911	145	10.91683	129	11.90809	137.08	10.90832	133	11.90809	172
10.92845	155	11.92413	133	10.92996	130	11.92122	149.96	10.92145	156	11.92122	170
10.94158	158	11.93726	113	10.94309	141	11.93435	160.08	10.93458	150	11.93435	160
10.95471	172	11.95039	124	10.95622	121	11.94748	141.68	10.94771	154	11.94748	159
10.96784	147	11.96352	153	10.96935	131	11.96061	145.36	10.96084	156	11.96061	165
10.98097	164	11.97665	130	10.98248	144	11.97375	161.92	10.97397	148	11.97375	146
10.9941	150	11.98978	138	10.99561	132	11.98688	137.08	10.9871	146	11.98688	182
11.00723	143	12.00291	124	11.00875	138	12.00001	147.2	11.00023	144	12.00001	167
11.02036	145	12.01604	134	11.02188	145	12.01314	151.8	11.01336	158	12.01314	138
11.0335	139	12.02917	121	11.03501	121	12.02627	129.72	11.0265	169	12.02627	176
11.04663	136	12.0423	137	11.04814	117	12.0394	129.72	11.03963	153	12.0394	141
11.05976	143	12.05543	133	11.06127	127	12.05253	149.04	11.05276	144	12.05253	152
11.07289	141	12.06856	108	11.0744	135	12.06566	149.04	11.06589	154	12.06566	176
11.08602	139	12.08169	126	11.08753	133	12.07879	157.32	11.07902	125	12.07879	177
11.09915	155	12.09482	116	11.10066	113	12.09192	156.4	11.09215	139	12.09192	176
11.11228	148	12.10795	153	11.11379	136	12.10505	158.24	11.10528	168	12.10505	190
11.12541	144	12.12108	129	11.12692	123	12.11818	165.6	11.11841	153	12.11818	174
11.13854	154	12.13421	122	11.14005	112	12.13131	148.12	11.13154	137	12.13131	171
11.15167	138	12.14734	123	11.15318	138	12.14444	125.12	11.14467	172	12.14444	164
11.1648	155	12.16047	105	11.16631	121	12.15757	163.76	11.1578	138	12.15757	152
11.17793	147	12.1736	100	11.17944	138	12.1707	138.92	11.17093	163	12.1707	149
11.19106	158	12.18673	91	11.19257	113	12.18383	162.84	11.18406	162	12.18383	158
11.20419	146	12.19986	114	11.2057	122	12.19696	157.32	11.19719	160	12.19696	157
11.21732	138	12.21299	108	11.21883	118	12.21009	139.84	11.21032	166	12.21009	154
11.23045	146	12.22612	110	11.23196	142	12.22322	149.04	11.22345	146	12.22322	155
11.24358	139	12.23925	112	11.24509	130	12.23635	143.52	11.23658	132	12.23635	152
11.25671	152	12.25238	110	11.25822	117	12.24948	138	11.24971	160	12.24948	154
11.26984	126	12.26551	126	11.27135	117	12.26261	125.12	11.26284	143	12.26261	155
11.28297	128	12.27864	136	11.28448	121	12.27574	152.72	11.27597	167	12.27574	177
11.2961	141	12.29177	120	11.29761	116	12.28887	136.16	11.2891	170	12.28887	152
11.30923	142	12.3049	117	11.31074	112	12.302	146.28	11.30223	164	12.302	155
11.32236	126	12.31803	119	11.32387	131	12.31513	161.92	11.31536	159	12.31513	172
11.33549	128	12.33116	116	11.337	145	12.32826	132.48	11.32849	157	12.32826	161
11.34862	153	12.34429	134	11.35013	137	12.34139	150.88	11.34162	173	12.34139	158
11.36175	156	12.35742	115	11.36326	120	12.35452	151.8	11.35475	183	12.35452	174
11.37488	138	12.37056	120	11.37639	127	12.36765	155.48	11.36788	174	12.36765	174
11.38801	142	12.38369	108	11.38952	123	12.38078	140.76	11.38101	191	12.38078	140
11.40114	146	12.39682	130	11.40265	138	12.39391	128.8	11.39414	189	12.39391	174
11.41427	124	12.40995	108	11.41578	112	12.40704	142.6	11.40727	214	12.40704	189
11.4274	150	12.42308	114	11.42891	142	12.42017	170.2	11.4204	272	12.42017	169
11.44053	136	12.43621	121	11.44204	133	12.43331	162.84	11.43353	311	12.43331	170
11.45366	130	12.44934	117	11.45517	155	12.44644	127.88	11.44666	291	12.44644	171
11.46679	126	12.46247	113	11.46831	156	12.45957	152.72	11.45979	295	12.45957	149
11.47992	118	12.4756	87	11.48144	164	12.4727	133.4	11.47292	308	12.4727	148
11.49306	163	12.48873	103	11.49457	163	12.48583	119.6	11.48606	277	12.48583	154
11.50619	129	12.50186	119	11.5077	191	12.49896	156.4	11.49919	231	12.49896	154
11.51932	132	12.51499	106	11.52083	179	12.51209	150.88	11.51232	224	12.51209	159
11.53245	129	12.52812	116	11.53396	199	12.52522	154.56	11.52545	197	12.52522	149
11.54558	142	12.54125	105	11.54709	157	12.53835	148.12	11.53858	226	12.53835	156
11.55871	143	12.55438	116	11.56022	170	12.55148	151.8	11.55171	161	12.55148	173
11.57184	154	12.56751	128	11.57335	154	12.56461	154.56	11.56484	184	12.56461	180
11.58497	140	12.58064	101	11.58648	142	12.57774	120.52	11.57797	154	12.57774	194
11.5981	148	12.59377	100	11.59961	157	12.59087	162.84	11.5911	172	12.59087	163
11.61123	130	12.6069	118	11.61274	133	12.604	165.6	11.60423	149	12.604	180
11.62436	133	12.62003	111	11.62587	129	12.61713	139.84	11.61736	153	12.61713	185
11.63749	98	12.63316	119	11.639	142	12.63026	136.16	11.63049	164	12.63026	177
11.65062	137	12.64629	130	11.65213	153	12.64339	158.24	11.64362	159	12.64339	188
11.66375	152	12.65942	116	11.66526	150	12.65652	173.88	11.65675	169	12.65652	221
11.67688	127	12.67255	114	11.67839	146	12.66965	176.64	11.66988	145	12.66965	200
11.69001	148	12.68568	113	11.69152	182	12.68278	157.32	11.68301	171	12.68278	279
11.70314	169	12.69881	122	11.70465	158	12.69591	166.52	11.69614	170	12.69591	246
11.71627	159	12.71194	101	11.71778	202	12.70904	170.2	11.70927	179	12.70904	297
11.7294	200	12.72507	104	11.73091	206	12.72217	154.56	11.7224	154	12.72217	370
11.74253	222	12.7382	121	11.74404	171	12.7353	168.36	11.73553	189	12.7353	381
11.75566	293	12.75133	114	11.75717	211	12.74843	158.24	11.74866	212	12.74843	409
11.76879	364	12.76446	107	11.7703	186	12.76156	163.76	11.76179	243	12.76156	426
11.78192	383	12.77759	123	11.78343	240	12.77469	179.4	11.77492	266	12.77469	464
11.79505	418	12.79072	87	11.79656	281	12.78782	166.52	11.78805	276	12.78782	454
11.80818	499	12.80385	123	11.80969	256	12.80095	137.08	11.80118	330	12.80095	406
11.82131	574	12.81698	118	11.82282	291	12.81408	173.88	11.81431	288	12.81408	417
11.83444	587	12.83012	128	11.83595	224	12.82721	155.48	11.82744	244	12.82721	355
11.84757	522	12.84325	137	11.84908	237	12.84034	158.24	11.84057	225	12.84034	365
11.8607	433	12.85638	137	11.86221	216	12.85347	153.64	11.8537	183	12.85347	285
11.87383	347	12.86951	147	11.87534	198	12.8666	149.04	11.86683	185	12.8666	271
11.88696	219	12.88264	164	11.88847	150	12.87973	159.16	11.87996	147	12.87973	240
11.90009	172	12.89577	166	11.9016	152	12.89287	166.52	11.89309	163	12.89287	226
11.91322	123	12.9089	169	11.91473	120	12.906	133.4	11.90622	139	12.906	239
11.92635	142	12.92203	171	11.92787	139	12.91913	139.84	11.91935	138	12.91913	180
11.93948	125	12.93516	167	11.941	117	12.93226	152.72	11.93248	172	12.93226	188
11.95261	111	12.94829	132	11.95413	145	12.94539	160.08	11.94561	139	12.94539	178
11.96575	136	12.96142	124	11.96726	144	12.95852	142.6	11.95875	143	12.95852	182
11.97888	131	12.97455	105	11.98039	133	12.97165	162.84	11.97188	132	12.97165	174
11.99201	127	12.98768	105	11.99352	135	12.98478	136.16	11.98501	139	12.98478	159
12.00514	132	13.00081	103	12.00665	110	12.99791	149.96	11.99814	121	12.99791	179
12.01827	121	13.01394	99	12.01978	115	13.01104	155.48	12.01127	143	13.01104	169
12.0314	130	13.02707	113	12.03291	122	13.02417	128.8	12.0244	151	13.02417	151
12.04453	133	13.0402	102	12.04604	122	13.0373	144.44	12.03753	151	13.0373	172
12.05766	133	13.05333	123	12.05917	122	13.05043	123.28	12.05066	138	13.05043	189
12.07079	136	13.06646	111	12.0723	115	13.06356	141.68	12.06379	124	13.06356	167
12.08392	128	13.07959	124	12.08543	118	13.07669	131.56	12.07692	151	13.07669	157
12.09705	121	13.09272	115	12.09856	113	13.08982	126.96	12.09005	151	13.08982	183
12.11018	139	13.10585	117	12.11169	123	13.10295	127.88	12.10318	130	13.10295	159
12.12331	104	13.11898	102	12.12482	107	13.11608	137.08	12.11631	134	13.11608	157
12.13644	125	13.13211	123	12.13795	124	13.12921	153.64	12.12944	125	13.12921	166
12.14957	125	13.14524	115	12.15108	123	13.14234	161	12.14257	159	13.14234	122
12.1627	130	13.15837	136	12.16421	103	13.15547	138.92	12.1557	136	13.15547	150
12.17583	116	13.1715	140	12.17734	115	13.1686	163.76	12.16883	153	13.1686	159
12.18896	139	13.18463	147	12.19047	113	13.18173	126.04	12.18196	125	13.18173	159
12.20209	116	13.19776	172	12.2036	130	13.19486	154.56	12.19509	137	13.19486	177
12.21522	126	13.21089	178	12.21673	116	13.20799	142.6	12.20822	146	13.20799	180
12.22835	136	13.22402	177	12.22986	122	13.22112	158.24	12.22135	123	13.22112	167
12.24148	110	13.23715	162	12.24299	119	13.23425	145.36	12.23448	130	13.23425	154
12.25461	111	13.25028	126	12.25612	118	13.24738	142.6	12.24761	134	13.24738	152
12.26774	119	13.26341	116	12.26925	133	13.26051	154.56	12.26074	125	13.26051	163
12.28087	142	13.27654	124	12.28238	106	13.27364	154.56	12.27387	150	13.27364	168
12.294	87	13.28967	115	12.29551	113	13.28677	156.4	12.287	137	13.28677	156
12.30713	119	13.30281	116	12.30864	106	13.2999	164.68	12.30013	127	13.2999	160
12.32026	118	13.31594	104	12.32177	112	13.31303	174.8	12.31326	133	13.31303	161
12.33339	111	13.32907	112	12.3349	117	13.32616	164.68	12.32639	145	13.32616	160
12.34652	122	13.3422	117	12.34803	117	13.33929	184	12.33952	134	13.33929	185
12.35965	132	13.35533	95	12.36116	137	13.35242	166.52	12.35265	147	13.35242	180
12.37278	121	13.36846	106	12.37429	129	13.36556	164.68	12.36578	127	13.36556	163
12.38591	123	13.38159	103	12.38742	123	13.37869	132.48	12.37891	159	13.37869	165
12.39904	104	13.39472	94	12.40056	117	13.39182	138.92	12.39204	125	13.39182	153
12.41217	116	13.40785	112	12.41369	122	13.40495	152.72	12.40517	151	13.40495	156
12.42531	127	13.42098	108	12.42682	114	13.41808	164.68	12.41831	165	13.41808	174
12.43844	116	13.43411	98	12.43995	109	13.43121	183.08	12.43144	122	13.43121	160
12.45157	114	13.44724	119	12.45308	106	13.44434	188.6	12.44457	146	13.44434	176
12.4647	125	13.46037	95	12.46621	112	13.45747	167.44	12.4577	124	13.45747	175
12.47783	123	13.4735	112	12.47934	134	13.4706	178.48	12.47083	144	13.4706	188
12.49096	116	13.48663	111	12.49247	118	13.48373	170.2	12.48396	134	13.48373	196
12.50409	124	13.49976	106	12.5056	116	13.49686	179.4	12.49709	137	13.49686	165
12.51722	114	13.51289	104	12.51873	98	13.50999	194.12	12.51022	138	13.50999	185
12.53035	101	13.52602	114	12.53186	107	13.52312	172.04	12.52335	138	13.52312	184
12.54348	110	13.53915	115	12.54499	124	13.53625	200.56	12.53648	139	13.53625	172
12.55661	125	13.55228	114	12.55812	118	13.54938	209.76	12.54961	151	13.54938	191
12.56974	136	13.56541	121	12.57125	129	13.56251	199.64	12.56274	149	13.56251	214
12.58287	126	13.57854	79	12.58438	139	13.57564	205.16	12.57587	167	13.57564	197
12.596	127	13.59167	115	12.59751	134	13.58877	191.36	12.589	184	13.58877	218
12.60913	120	13.6048	106	12.61064	131	13.6019	206.08	12.60213	189	13.6019	188
12.62226	107	13.61793	100	12.62377	128	13.61503	241.96	12.61526	213	13.61503	200
12.63539	106	13.63106	103	12.6369	125	13.62816	198.72	12.62839	241	13.62816	205
12.64852	118	13.64419	107	12.65003	165	13.64129	221.72	12.64152	264	13.64129	194
12.66165	104	13.65732	103	12.66316	137	13.65442	240.12	12.65465	270	13.65442	196
12.67478	125	13.67045	111	12.67629	135	13.66755	259.44	12.66778	298	13.66755	207
12.68791	123	13.68358	107	12.68942	154	13.68068	270.48	12.68091	334	13.68068	257
12.70104	131	13.69671	103	12.70255	135	13.69381	289.8	12.69404	297	13.69381	258
12.71417	137	13.70984	102	12.71568	170	13.70694	282.44	12.70717	319	13.70694	275
12.7273	116	13.72297	109	12.72881	144	13.72007	287.04	12.7203	291	13.72007	279
12.74043	101	13.7361	117	12.74194	140	13.7332	310.04	12.73343	242	13.7332	276
12.75356	125	13.74923	132	12.75507	132	13.74633	318.32	12.74656	243	13.74633	302
12.76669	92	13.76237	132	12.7682	127	13.75946	357.88	12.75969	174	13.75946	325
12.77982	101	13.7755	130	12.78133	115	13.77259	402.04	12.77282	195	13.77259	323
12.79295	113	13.78863	137	12.79446	114	13.78572	422.28	12.78595	155	13.78572	323
12.80608	106	13.80176	141	12.80759	132	13.79885	491.28	12.79908	171	13.79885	369
12.81921	115	13.81489	146	12.82072	120	13.81198	560.28	12.81221	143	13.81198	362
12.83234	151	13.82802	172	12.83385	109	13.82512	596.16	12.82534	140	13.82512	422
12.84547	108	13.84115	159	12.84698	113	13.83825	731.4	12.83847	147	13.83825	445
12.8586	125	13.85428	182	12.86012	134	13.85138	907.12	12.8516	124	13.85138	477
12.87173	110	13.86741	229	12.87325	125	13.86451	1023.96	12.86473	135	13.86451	545
12.88487	103	13.88054	241	12.88638	104	13.87764	1414.96	12.87787	111	13.87764	572
12.898	112	13.89367	337	12.89951	108	13.89077	1788.48	12.891	146	13.89077	729
12.91113	110	13.9068	465	12.91264	102	13.9039	2191.44	12.90413	123	13.9039	851
12.92426	96	13.91993	734	12.92577	109	13.91703	2784.84	12.91726	136	13.91703	1056
12.93739	109	13.93306	1081	12.9389	108	13.93016	3507.96	12.93039	125	13.93016	1260
12.95052	107	13.94619	1773	12.95203	119	13.94329	4267.88	12.94352	128	13.94329	1634
12.96365	106	13.95932	2787	12.96516	112	13.95642	5422.48	12.95665	140	13.95642	2128
12.97678	126	13.97245	4300	12.97829	106	13.96955	6874.24	12.96978	143	13.96955	3037
12.98991	132	13.98558	6771	12.99142	126	13.98268	8511.84	12.98291	154	13.98268	4094
13.00304	110	13.99871	9768	13.00455	106	13.99581	10748.36	12.99604	132	13.99581	5518
13.01617	128	14.01184	11764	13.01768	113	14.00894	12851.48	13.00917	132	14.00894	7391
13.0293	114	14.02497	10387	13.03081	124	14.02207	14864.44	13.0223	125	14.02207	10005
13.04243	101	14.0381	6148	13.04394	115	14.0352	15257.28	13.03543	157	14.0352	12834
13.05556	96	14.05123	3170	13.05707	103	14.04833	13775.16	13.04856	139	14.04833	16449
13.06869	105	14.06436	1483	13.0702	120	14.06146	10454.88	13.06169	151	14.06146	19823
13.08182	124	14.07749	706	13.08333	118	14.07459	7085.84	13.07482	168	14.07459	21774
13.09495	118	14.09062	464	13.09646	114	14.08772	4531	13.08795	155	14.08772	20753
13.10808	102	14.10375	337	13.10959	107	14.10085	3010.24	13.10108	133	14.10085	16501
13.12121	116	14.11688	226	13.12272	121	14.11398	2011.12	13.11421	113	14.11398	11208
13.13434	122	14.13001	218	13.13585	98	14.12711	1430.6	13.12734	133	14.12711	7462
13.14747	105	14.14314	173	13.14898	118	14.14024	968.76	13.14047	131	14.14024	4648
13.1606	106	14.15627	171	13.16211	128	14.15337	834.44	13.1536	133	14.15337	2956
13.17373	101	14.1694	144	13.17524	107	14.1665	758.08	13.16673	148	14.1665	1925
13.18686	110	14.18253	129	13.18837	108	14.17963	665.16	13.17986	133	14.17963	1414
13.19999	123	14.19566	145	13.2015	127	14.19276	527.16	13.19299	134	14.19276	1018
13.21312	111	14.20879	130	13.21463	118	14.20589	462.76	13.20612	125	14.20589	856
13.22625	99	14.22193	122	13.22776	117	14.21902	470.12	13.21925	133	14.21902	738
13.23938	100	14.23506	133	13.24089	107	14.23215	402.04	13.23238	146	14.23215	566
13.25251	112	14.24819	111	13.25402	123	14.24528	379.96	13.24551	125	14.24528	532
13.26564	103	14.26132	124	13.26715	109	14.25841	325.68	13.25864	149	14.25841	472
13.27877	109	14.27445	126	13.28028	127	14.27154	304.52	13.27177	169	14.27154	411
13.2919	117	14.28758	113	13.29341	121	14.28467	311.88	13.2849	123	14.28467	435
13.30503	107	14.30071	103	13.30654	149	14.29781	263.12	13.29803	134	14.29781	385
13.31816	132	14.31384	112	13.31967	113	14.31094	249.32	13.31116	141	14.31094	337
13.33129	109	14.32697	93	13.33281	99	14.32407	260.36	13.32429	138	14.32407	332
13.34442	106	14.3401	100	13.34594	91	14.3372	204.24	13.33742	152	14.3372	293
13.35756	112	14.35323	107	13.35907	98	14.35033	218.96	13.35056	160	14.35033	321
13.37069	120	14.36636	94	13.3722	111	14.36346	240.12	13.36369	146	14.36346	263
13.38382	129	14.37949	102	13.38533	131	14.37659	210.68	13.37682	149	14.37659	238
13.39695	117	14.39262	108	13.39846	123	14.38972	198.72	13.38995	155	14.38972	247
13.41008	101	14.40575	105	13.41159	115	14.40285	198.72	13.40308	155	14.40285	247
13.42321	88	14.41888	117	13.42472	118	14.41598	207.92	13.41621	131	14.41598	196
13.43634	102	14.43201	134	13.43785	118	14.42911	193.2	13.42934	150	14.42911	234
13.44947	105	14.44514	143	13.45098	128	14.44224	192.28	13.44247	147	14.44224	199
13.4626	134	14.45827	151	13.46411	97	14.45537	170.2	13.4556	145	14.45537	203
13.47573	121	14.4714	173	13.47724	116	14.4685	171.12	13.46873	164	14.4685	196
13.48886	100	14.48453	177	13.49037	119	14.48163	187.68	13.48186	148	14.48163	195
13.50199	102	14.49766	164	13.5035	100	14.49476	160.08	13.49499	157	14.49476	197
13.51512	107	14.51079	161	13.51663	140	14.50789	172.96	13.50812	135	14.50789	172
13.52825	106	14.52392	159	13.52976	98	14.52102	156.4	13.52125	165	14.52102	184
13.54138	110	14.53705	147	13.54289	120	14.53415	172.04	13.53438	138	14.53415	155
13.55451	128	14.55018	145	13.55602	126	14.54728	161.92	13.54751	153	14.54728	168
13.56764	114	14.56331	129	13.56915	117	14.56041	146.28	13.56064	160	14.56041	157
13.58077	94	14.57644	126	13.58228	139	14.57354	155.48	13.57377	156	14.57354	177
13.5939	112	14.58957	103	13.59541	115	14.58667	161.92	13.5869	149	14.58667	148
13.60703	94	14.6027	82	13.60854	126	14.5998	126.04	13.60003	171	14.5998	170
13.62016	105	14.61583	101	13.62167	155	14.61293	153.64	13.61316	164	14.61293	156
13.63329	111	14.62896	97	13.6348	144	14.62606	142.6	13.62629	176	14.62606	166
13.64642	90	14.64209	109	13.64793	154	14.63919	138	13.63942	165	14.63919	140
13.65955	89	14.65522	124	13.66106	144	14.65232	124.2	13.65255	187	14.65232	154
13.67268	116	14.66835	100	13.67419	138	14.66545	131.56	13.66568	168	14.66545	150
13.68581	112	14.68148	107	13.68732	130	14.67858	108.56	13.67881	164	14.67858	153
13.69894	108	14.69462	93	13.70045	152	14.69171	146.28	13.69194	211	14.69171	144
13.71207	99	14.70775	97	13.71358	158	14.70484	133.4	13.70507	223	14.70484	144
13.7252	124	14.72088	108	13.72671	148	14.71797	123.28	13.7182	216	14.71797	131
13.73833	111	14.73401	94	13.73984	165	14.7311	138	13.73133	223	14.7311	162
13.75146	107	14.74714	80	13.75297	158	14.74423	149.04	13.74446	224	14.74423	149
13.76459	106	14.76027	89	13.7661	158	14.75737	129.72	13.75759	260	14.75737	140
13.77772	96	14.7734	97	13.77923	161	14.7705	118.68	13.77072	246	14.7705	121
13.79085	101	14.78653	87	13.79237	185	14.78363	111.32	13.78385	269	14.78363	143
13.80398	106	14.79966	78	13.8055	185	14.79676	137.08	13.79698	307	14.79676	156
13.81712	108	14.81279	101	13.81863	221	14.80989	126.96	13.81012	322	14.80989	135
13.83025	116	14.82592	88	13.83176	232	14.82302	131.56	13.82325	320	14.82302	136
13.84338	106	14.83905	100	13.84489	267	14.83615	123.28	13.83638	333	14.83615	102
13.85651	128	14.85218	89	13.85802	248	14.84928	104.88	13.84951	405	14.84928	142
13.86964	106	14.86531	90	13.87115	275	14.86241	133.4	13.86264	450	14.86241	139
13.88277	107	14.87844	81	13.88428	319	14.87554	138.92	13.87577	528	14.87554	135
13.8959	91	14.89157	86	13.89741	380	14.88867	122.36	13.8889	598	14.88867	124
13.90903	107	14.9047	87	13.91054	375	14.9018	126.96	13.90203	677	14.9018	125
13.92216	107	14.91783	92	13.92367	472	14.91493	126.04	13.91516	779	14.91493	138
13.93529	108	14.93096	103	13.9368	518	14.92806	119.6	13.92829	832	14.92806	143
13.94842	105	14.94409	99	13.94993	534	14.94119	129.72	13.94142	991	14.94119	136
13.96155	77	14.95722	77	13.96306	589	14.95432	118.68	13.95455	905	14.95432	148
13.97468	91	14.97035	91	13.97619	600	14.96745	109.48	13.96768	865	14.96745	147
13.98781	103	14.98348	88	13.98932	571	14.98058	118.68	13.98081	836	14.98058	119
14.00094	105	14.99661	73	14.00245	524	14.99371	121.44	13.99394	693	14.99371	121
14.01407	106	15.00974	90	14.01558	487	15.00684	124.2	14.00707	574	15.00684	132
14.0272	126			14.02871	377			14.0202	491
14.04033	111			14.04184	357			14.03333	438
14.05346	96			14.05497	286			14.04646	391
14.06659	105			14.0681	246			14.05959	326
14.07972	94			14.08123	222			14.07272	294
14.09285	103			14.09436	218			14.08585	249
14.10598	107			14.10749	205			14.09898	264
14.11911	101			14.12062	183			14.11211	230
14.13224	101			14.13375	152			14.12524	221
14.14537	109			14.14688	153			14.13837	197
14.1585	102			14.16001	141			14.1515	198
14.17163	105			14.17314	154			14.16463	200
14.18476	118			14.18627	154			14.17776	208
14.19789	96			14.1994	131			14.19089	191
14.21102	103			14.21253	142			14.20402	164
14.22415	92			14.22566	141			14.21715	183
14.23728	90			14.23879	125			14.23028	160
14.25041	118			14.25193	135			14.24341	178
14.26354	121			14.26506	144			14.25654	177
14.27667	110			14.27819	105			14.26967	158
14.28981	104			14.29132	135			14.28281	141
14.30294	90			14.30445	127			14.29594	153
14.31607	103			14.31758	93			14.30907	151
14.3292	100			14.33071	124			14.3222	127
14.34233	102			14.34384	125			14.33533	135
14.35546	99			14.35697	92			14.34846	148
14.36859	84			14.3701	119			14.36159	145
14.38172	107			14.38323	119			14.37472	152
14.39485	107			14.39636	95			14.38785	126
14.40798	80			14.40949	127			14.40098	139
14.42111	98			14.42262	96			14.41411	141
14.43424	101			14.43575	89			14.42724	117
14.44737	98			14.44888	109			14.44037	125
14.4605	91			14.46201	111			14.4535	115
14.47363	101			14.47514	105			14.46663	112
14.48676	115			14.48827	99			14.47976	119
14.49989	98			14.5014	85			14.49289	129
14.51302	106			14.51453	90			14.50602	137
14.52615	95			14.52766	100			14.51915	120
14.53928	114			14.54079	106			14.53228	120
14.55241	79			14.55392	96			14.54541	116
14.56554	95			14.56705	90			14.55854	108
14.57867	103			14.58018	104			14.57167	106
14.5918	92			14.59331	111			14.5848	141
14.60493	110			14.60644	95			14.59793	135
14.61806	91			14.61957	103			14.61106	108
14.63119	79			14.6327	101			14.62419	91
14.64432	99			14.64583	82			14.63732	112
14.65745	91			14.65896	107			14.65045	111
14.67058	97			14.67209	83			14.66358	101
14.68371	108			14.68522	93			14.67671	115
14.69684	98			14.69835	82			14.68984	122
14.70997	103			14.71148	95			14.70297	113
14.7231	97			14.72462	86			14.7161	107
14.73623	98			14.73775	99			14.72923	114
14.74937	109			14.75088	101			14.74237	126
14.7625	93			14.76401	97			14.7555	123
14.77563	106			14.77714	100			14.76863	104
14.78876	91			14.79027	92			14.78176	121
14.80189	107			14.8034	100			14.79489	107
14.81502	72			14.81653	82			14.80802	122
14.82815	90			14.82966	99			14.82115	135
14.84128	90			14.84279	103			14.83428	98
14.85441	97			14.85592	104			14.84741	122
14.86754	105			14.86905	88			14.86054	119
14.88067	96			14.88218	87			14.87367	103
14.8938	85			14.89531	86			14.8868	120
14.90693	87			14.90844	71			14.89993	135
14.92006	83			14.92157	78			14.91306	100
14.93319	95			14.9347	83			14.92619	105
14.94632	103			14.94783	104			14.93932	100
14.95945	87			14.96096	73			14.95245	105
14.97258	92			14.97409	88			14.96558	91
14.98571	83			14.98722	91			14.97871	98
14.99884	113			15.00035	63			14.99184	98
15.01197	84							15.00497	95

## Sheet: Fig.11
Fig.11a						Fig.11b						Fig.11c						Fig.11d						Fig.11e						Fig.11f						Fig.11g						Fig.11h						Fig.11i
0s		5s		2 min		0s		4s		2 min		0s		5s		2 min		0s		6s		2 min		0s		5s		2 min		0s		10s		4 min		0s		10s		4 min		0s		60s		4 min		0s
x	y	x	y	x	y	x	y	x	y	x	y	x	y	x	y	x	y	x	y	x	y	x	y	x	y	x	y	x	y	x	y	x	y	x	y	x	y	x	y	x	y	x	y	x	y	x	y	x	y
0	0	0	0	0	0	0	0	0	0	0	0	0	0	0	0	0	0	0	0	0	0	0	0	0	0	0	0	0	0	0	0	0	0	0	0	0	0	0	0	0	0	0	0	0	0	0	0	0	0
0.233	0.01857	0.23994	0.00155	0.36348	1.15846E-4	0.261	0.00761	0.29	0.00174	0.29	3.31875E-5	0.2	0.00615	0.29	0.0019	0.29	2.03069E-4	0.105	0.00185	0.175	0.00604	0.29	2.49449E-4	0.253	0.01434	0.23	0.00145	0.18	8.71386E-6	0.23	0.0079	0.23	5.89675E-4	0.26	1.75864E-5	0.23	0.0143	0.115	5.65929E-4	0.1794	6.77145E-5	0.039	7.57341E-4	0.385	0.0014	0.17	1.93686E-5	0.36115	0.01699
0.466	0.04046	0.47993	0.00424	0.72696	2.52461E-4	0.522	0.0139	0.58	0.0017	0.58	3.32478E-5	0.5	0.00676	0.58	0.00235	0.58	2.63032E-4	0.315	0.02427	0.35	0.00697	0.58	3.26324E-4	0.506	0.04688	0.46	0.00204	0.36	2.00223E-5	0.46	0.02786	0.46	0.00104	0.52	1.78594E-5	0.46	0.0353	0.345	0.00354	0.5382	2.93705E-4	0.351	0.0211	0.77	0.00373	0.34	2.5925E-5	0.74036	0.04381
0.699	0.06611	0.71992	0.00746	1.09044	4.12508E-4	0.783	0.03829	0.87	0.00181	0.87	3.5013E-5	0.8	0.02218	0.87	0.00304	0.87	3.41575E-4	0.525	0.054	0.525	0.00828	0.87	4.30765E-4	0.759	0.08273	0.69	0.00243	0.54	3.43834E-5	0.69	0.05035	0.69	0.0035	0.78	1.53405E-5	0.69	0.05869	0.575	0.0076	0.897	5.79501E-4	0.741	0.04532	1.155	0.00615	0.51	3.55215E-5	1.11957	0.07185
0.932	0.09516	0.95991	0.01124	1.45392	5.93768E-4	1.044	0.06511	1.16	0.00213	1.16	3.9446E-5	1.1	0.03992	1.16	0.004	1.16	4.39843E-4	0.735	0.08694	0.7	0.01001	1.16	5.65616E-4	1.012	0.12118	0.92	0.00245	0.72	5.23462E-5	0.92	0.075	0.92	0.00687	1.04	9.09595E-6	0.92	0.08405	0.805	0.01278	1.2558	9.25626E-4	1.131	0.07144	1.54	0.0086	0.68	4.83248E-5	1.49878	0.10056
1.165	0.12708	1.1999	0.01563	1.8174	7.92973E-4	1.305	0.09378	1.45	0.00273	1.45	4.76568E-5	1.4	0.05968	1.45	0.00525	1.45	5.58355E-4	0.945	0.12257	0.875	0.01224	1.45	7.32948E-4	1.265	0.16135	1.15	0.00193	0.9	7.45612E-5	1.15	0.10135	1.15	0.01117	1.3	1.8337E-6	1.15	0.11089	1.035	0.01909	1.6146	0.00133	1.521	0.09888	1.925	0.01105	0.85	6.43954E-5	1.87799	0.12936
1.398	0.1612	1.43989	0.02065	2.18088	0.00101	1.566	0.12359	1.74	0.00369	1.74	6.0866E-5	1.7	0.08105	1.74	0.00681	1.74	6.96946E-4	1.155	0.16026	1.05	0.01504	1.74	9.33898E-4	1.518	0.20228	1.38	6.92538E-4	1.08	1.01784E-4	1.38	0.12882	1.38	0.01641	1.56	1.83877E-5	1.38	0.13865	1.265	0.02648	1.9734	0.00179	1.911	0.12696	2.31	0.01343	1.02	8.36864E-5	2.2572	0.15762
1.631	0.19671	1.67988	0.02632	2.54436	0.00123	1.827	0.15376	2.03	0.00508	2.03	8.03551E-5	2	0.10354	2.03	0.00869	2.03	8.54747E-4	1.365	0.19926	1.225	0.01848	2.03	0.00117	1.771	0.24293	1.61	0.00147	1.26	1.34867E-4	1.61	0.15679	1.61	0.02255	1.82	4.14348E-5	1.61	0.16668	1.495	0.03485	2.3322	0.0023	2.301	0.15495	2.695	0.01572	1.19	1.06047E-4	2.63641	0.18475
1.864	0.23271	1.91987	0.03265	2.90784	0.00145	2.088	0.18345	2.32	0.00696	2.32	1.07407E-4	2.3	0.12658	2.32	0.01089	2.32	0.00103	1.575	0.23878	1.4	0.02262	2.32	0.00144	2.024	0.28224	1.84	0.00473	1.44	1.74748E-4	1.84	0.18458	1.84	0.02952	2.08	7.17214E-5	1.84	0.19431	1.725	0.04406	2.691	0.00284	2.691	0.18211	3.08	0.01788	1.36	1.31234E-4	3.01562	0.21014
2.097	0.26821	2.15986	0.03961	3.27132	0.00167	2.349	0.21183	2.61	0.00938	2.61	1.4324E-4	2.6	0.14955	2.61	0.01338	2.61	0.00122	1.785	0.27799	1.575	0.02753	2.61	0.00173	2.277	0.31913	2.07	0.00927	1.62	2.22426E-4	2.07	0.2115	2.07	0.03718	2.34	1.09819E-4	2.07	0.22089	1.955	0.05393	3.0498	0.00342	3.081	0.20766	3.465	0.01987	1.53	1.58926E-4	3.39483	0.23326
2.33	0.30222	2.39985	0.04718	3.6348	0.00189	2.61	0.23807	2.9	0.01238	2.9	1.88932E-4	2.9	0.17181	2.9	0.01614	2.9	0.00142	1.995	0.31604	1.75	0.03327	2.9	0.00206	2.53	0.35263	2.3	0.01524	1.8	2.78922E-4	2.3	0.23687	2.3	0.04539	2.6	1.56076E-4	2.3	0.24575	2.185	0.06426	3.4086	0.00401	3.471	0.2309	3.85	0.02168	1.7	1.88744E-4	3.77404	0.25365
2.563	0.33378	2.63984	0.0553	3.99828	0.00208	2.871	0.26142	3.19	0.016	3.19	2.45355E-4	3.2	0.19273	3.19	0.01914	3.19	0.00164	2.205	0.35213	1.925	0.03987	3.19	0.00241	2.783	0.38186	2.53	0.02274	1.98	3.45242E-4	2.53	0.26006	2.53	0.05396	2.86	2.10578E-4	2.53	0.26831	2.415	0.07478	3.7674	0.0046	3.861	0.25117	4.235	0.02331	1.87	2.20276E-4	4.15325	0.27093
2.796	0.36197	2.87983	0.06391	4.36176	0.00226	3.132	0.28121	3.48	0.02023	3.48	3.131E-4	3.5	0.2117	3.48	0.02232	3.48	0.00186	2.415	0.38552	2.1	0.04736	3.48	0.00277	3.036	0.40606	2.76	0.03186	2.16	4.22327E-4	2.76	0.28048	2.76	0.0627	3.12	2.73113E-4	2.76	0.28804	2.645	0.08526	4.1262	0.00518	4.251	0.26791	4.62	0.02475	2.04	2.531E-4	4.53246	0.28484
3.029	0.38598	3.11982	0.07293	4.72524	0.00241	3.393	0.2969	3.77	0.02506	3.77	3.92424E-4	3.8	0.22818	3.77	0.02563	3.77	0.00208	2.625	0.41557	2.275	0.05575	3.77	0.00315	3.289	0.42467	2.99	0.04259	2.34	5.10992E-4	2.99	0.29768	2.99	0.07137	3.38	3.43154E-4	2.99	0.30451	2.875	0.09541	4.485	0.00574	4.641	0.28068	5.005	0.02602	2.21	2.86808E-4	4.91167	0.29522
3.262	0.40515	3.35981	0.08224	5.08872	0.00253	3.654	0.30811	4.06	0.03043	4.06	4.83194E-4	4.1	0.24172	4.06	0.029	4.06	0.0023	2.835	0.44172	2.45	0.06501	4.06	0.00353	3.542	0.43731	3.22	0.0549	2.52	6.1187E-4	3.22	0.31129	3.22	0.07976	3.64	4.1985E-4	3.22	0.31741	3.105	0.105	4.8438	0.00625	5.031	0.28919	5.39	0.02714	2.38	3.21031E-4	5.29088	0.30203
3.495	0.41897	3.5998	0.09172	5.4522	0.00261	3.915	0.31462	4.35	0.0363	4.35	5.84866E-4	4.4	0.25196	4.35	0.03238	4.35	0.00251	3.045	0.46358	2.625	0.07512	4.35	0.00391	3.795	0.44383	3.45	0.06868	2.7	7.25354E-4	3.45	0.32108	3.45	0.08765	3.9	5.0204E-4	3.45	0.32657	3.335	0.11377	5.2026	0.00672	5.421	0.29329	5.775	0.02814	2.55	3.55455E-4	5.67009	0.30535
3.728	0.42714	3.83979	0.10123	5.81568	0.00267	4.176	0.31638	4.64	0.04257	4.64	6.9646E-4	4.7	0.25869	4.64	0.03568	4.64	0.00272	3.255	0.4809	2.8	0.086	4.64	0.00428	4.048	0.44427	3.68	0.08377	2.88	8.51538E-4	3.68	0.32695	3.68	0.09483	4.16	5.88272E-4	3.68	0.33191	3.565	0.12153	5.5614	0.00712	5.811	0.29299	6.16	0.02905	2.72	3.89838E-4	6.0493	0.30538
3.961	0.42955	4.07978	0.11064	6.17916	0.00268	4.437	0.31352	4.93	0.04913	4.93	8.16578E-4	5	0.26179	4.93	0.03884	4.93	0.00292	3.465	0.49355	2.975	0.09757	4.93	0.00463	4.301	0.43887	3.91	0.09994	3.06	9.90174E-4	3.91	0.32895	3.91	0.10113	4.42	6.76849E-4	3.91	0.33353	3.795	0.12811	5.9202	0.00745	6.201	0.28846	6.545	0.0299	2.89	4.24017E-4	6.42851	0.30238
4.194	0.42629	4.31977	0.11978	6.54264	0.00266	4.698	0.30632	5.22	0.05585	5.22	9.43426E-4	5.3	0.2613	5.22	0.04178	5.22	0.0031	3.675	0.50158	3.15	0.10969	5.22	0.00496	4.554	0.42808	4.14	0.1169	3.24	0.00114	4.14	0.32726	4.14	0.10639	4.68	7.65881E-4	4.14	0.33161	4.025	0.13337	6.279	0.0077	6.591	0.28002	6.93	0.03072	3.06	4.5791E-4	6.80772	0.29674
4.427	0.41765	4.55976	0.12851	6.90612	0.00261	4.959	0.29523	5.51	0.06261	5.51	0.00107	5.6	0.25738	5.51	0.04446	5.51	0.00327	3.885	0.50515	3.325	0.12223	5.51	0.00527	4.807	0.4125	4.37	0.13434	3.42	0.0013	4.37	0.32216	4.37	0.11053	4.94	8.53351E-4	4.37	0.32648	4.255	0.13726	6.6378	0.00787	6.981	0.2681	7.315	0.03156	3.23	4.91515E-4	7.18693	0.28886
4.66	0.40409	4.79975	0.13667	7.2696	0.00252	5.22	0.28081	5.8	0.06925	5.8	0.00121	5.9	0.25031	5.8	0.0468	5.8	0.00342	4.095	0.50455	3.5	0.13502	5.8	0.00554	5.06	0.39286	4.6	0.15189	3.6	0.00147	4.6	0.31406	4.6	0.11346	5.2	9.37193E-4	4.6	0.31854	4.485	0.13974	6.9966	0.00796	7.371	0.25325	7.7	0.03243	3.4	5.24896E-4	7.56613	0.27923
4.893	0.38624	5.03974	0.14413	7.63308	0.00241	5.481	0.2637	6.09	0.07562	6.09	0.00134	6.2	0.24048	6.09	0.04878	6.09	0.00356	4.305	0.50019	3.675	0.14786	6.09	0.00578	5.313	0.36999	4.83	0.16918	3.78	0.00165	4.83	0.30346	4.83	0.11518	5.46	0.00102	4.83	0.30828	4.715	0.14085	7.3554	0.00796	7.761	0.23609	8.085	0.03336	3.57	5.5817E-4	7.94534	0.26831
5.126	0.36483	5.27973	0.15076	7.99656	0.00228	5.742	0.24462	6.38	0.08159	6.38	0.00147	6.5	0.22835	6.38	0.05035	6.38	0.00368	4.515	0.49253	3.85	0.16056	6.38	0.00598	5.566	0.34476	5.06	0.18581	3.96	0.00183	5.06	0.29089	5.06	0.11571	5.72	0.00109	5.06	0.29622	4.945	0.14068	7.7142	0.00789	8.151	0.21731	8.47	0.03437	3.74	5.91484E-4	8.32455	0.25659
5.359	0.3407	5.51972	0.15646	8.36004	0.00213	6.003	0.2243	6.67	0.08702	6.67	0.0016	6.8	0.21444	6.67	0.0515	6.67	0.00378	4.725	0.4821	4.025	0.17291	6.67	0.00613	5.819	0.31807	5.29	0.20141	4.14	0.00202	5.29	0.27695	5.29	0.11512	5.98	0.00115	5.29	0.28292	5.175	0.13935	8.073	0.00774	8.541	0.19759	8.855	0.03546	3.91	6.24998E-4	8.70376	0.24452
5.592	0.31471	5.75971	0.16112	8.72352	0.00196	6.264	0.20348	6.96	0.09179	6.96	0.00171	7.1	0.19931	6.96	0.05221	6.96	0.00386	4.935	0.46944	4.2	0.18469	6.96	0.00625	6.072	0.29079	5.52	0.21564	4.32	0.0022	5.52	0.26221	5.52	0.11353	6.24	0.0012	5.52	0.26894	5.405	0.13702	8.4318	0.00753	8.931	0.17762	9.24	0.03664	4.08	6.58855E-4	9.08297	0.23251
5.825	0.28774	5.9997	0.1647	9.087	0.0018	6.525	0.18285	7.25	0.09581	7.25	0.00182	7.4	0.18353	7.25	0.0525	7.25	0.00393	5.145	0.45512	4.375	0.1957	7.25	0.00634	6.325	0.26374	5.75	0.22816	4.5	0.00239	5.75	0.24725	5.75	0.11106	6.5	0.00124	5.75	0.25482	5.635	0.13389	8.7906	0.00727	9.321	0.15804	9.625	0.0379	4.25	6.93162E-4	9.46218	0.2209
6.058	0.26064	6.23969	0.16717	9.45048	0.00163	6.786	0.16302	7.54	0.099	7.54	0.00191	7.7	0.16766	7.54	0.05238	7.54	0.00399	5.355	0.43967	4.55	0.20574	7.54	0.00638	6.578	0.23763	5.98	0.23873	4.68	0.00256	5.98	0.2326	5.98	0.1079	6.76	0.00126	5.98	0.24105	5.865	0.13017	9.1494	0.00696	9.711	0.13943	10.01	0.03922	4.42	7.27965E-4	9.84139	0.21
6.291	0.2342	6.47968	0.16851	9.81396	0.00146	7.047	0.14453	7.83	0.10131	7.83	0.00199	8	0.15219	7.83	0.05189	7.83	0.00403	5.565	0.42358	4.725	0.21464	7.83	0.00639	6.831	0.21309	6.21	0.24715	4.86	0.00273	6.21	0.21872	6.21	0.10422	7.02	0.00128	6.21	0.22806	6.095	0.12607	9.5082	0.00662	10.101	0.12227	10.395	0.04059	4.59	7.63238E-4	10.2206	0.20001
6.524	0.20909	6.71967	0.16876	10.17744	0.0013	7.308	0.1278	8.12	0.10273	8.12	0.00205	8.3	0.13757	8.12	0.05105	8.12	0.00407	5.775	0.40728	4.9	0.22225	8.12	0.00638	7.084	0.19058	6.44	0.25327	5.04	0.00288	6.44	0.206	6.44	0.10021	7.28	0.00127	6.44	0.2162	6.325	0.1218	9.867	0.00626	10.491	0.10695	10.78	0.04197	4.76	7.98863E-4	10.59981	0.19107
6.757	0.18589	6.95966	0.16797	10.54092	0.00116	7.569	0.11313	8.41	0.10328	8.41	0.0021	8.6	0.12419	8.41	0.04992	8.41	0.00409	5.985	0.39115	5.075	0.22846	8.41	0.00634	7.337	0.17047	6.67	0.25705	5.22	0.00302	6.67	0.19474	6.67	0.09607	7.54	0.00126	6.67	0.20575	6.555	0.11756	10.2258	0.00589	10.881	0.09375	11.165	0.04335	4.93	8.34631E-4	10.97902	0.18324
6.99	0.16504	7.19965	0.16622	10.9044	0.00103	7.83	0.1007	8.7	0.10297	8.7	0.00213	8.9	0.11232	8.7	0.04856	8.7	0.0041	6.195	0.37548	5.25	0.23318	8.7	0.00627	7.59	0.15297	6.9	0.25851	5.4	0.00314	6.9	0.18515	6.9	0.09196	7.8	0.00124	6.9	0.19688	6.785	0.11354	10.5846	0.00552	11.271	0.08282	11.55	0.04468	5.1	8.7024E-4	11.35823	0.17652
7.223	0.14683	7.43964	0.16361	11.26788	9.16203E-4	8.091	0.09058	8.99	0.10189	8.99	0.00214	9.2	0.10215	8.99	0.04702	8.99	0.00411	6.405	0.3605	5.425	0.23637	8.99	0.0062	7.843	0.13815	7.13	0.25773	5.58	0.00324	7.13	0.17732	7.13	0.08804	8.06	0.0012	7.13	0.18969	7.015	0.10987	10.9434	0.00516	11.661	0.0742	11.935	0.04595	5.27	9.053E-4	11.73744	0.17086
7.456	0.13141	7.67963	0.16027	11.63136	8.20001E-4	8.352	0.08272	9.28	0.10012	9.28	0.00214	9.5	0.09379	9.28	0.04536	9.28	0.0041	6.615	0.34636	5.6	0.23805	9.28	0.00612	8.096	0.12598	7.36	0.25488	5.76	0.00332	7.36	0.17128	7.36	0.08444	8.32	0.00116	7.36	0.18419	7.245	0.10667	11.3022	0.00482	12.051	0.06785	12.32	0.04713	5.44	9.3935E-4	12.11665	0.16616
7.689	0.11881	7.91962	0.15633	11.99484	7.41394E-4	8.613	0.07698	9.57	0.09776	9.57	0.00212	9.8	0.08726	9.57	0.04363	9.57	0.00409	6.825	0.33313	5.775	0.23824	9.57	0.00603	8.349	0.11632	7.59	0.25018	5.94	0.00338	7.59	0.16695	7.59	0.08128	8.58	0.00111	7.59	0.18032	7.475	0.10402	11.661	0.00449	12.441	0.0636	12.705	0.04819	5.61	9.71877E-4	12.49586	0.16229
7.922	0.10894	8.15961	0.15194	12.35832	6.79785E-4	8.874	0.07315	9.86	0.09492	9.86	0.00209	10.1	0.08248	9.86	0.0419	9.86	0.00407	7.035	0.32087	5.95	0.23705	9.86	0.00594	8.602	0.10895	7.82	0.24391	6.12	0.00342	7.82	0.1642	7.82	0.07861	8.84	0.00106	7.82	0.17793	7.705	0.10195	12.0198	0.0042	12.831	0.06124	13.09	0.04911	5.78	0.001	12.87507	0.15909
8.155	0.10159	8.3996	0.14725	12.7218	6.33947E-4	9.135	0.07095	10.15	0.09172	10.15	0.00206	10.4	0.07931	10.15	0.04021	10.15	0.00404	7.245	0.30954	6.125	0.23458	10.15	0.00586	8.855	0.10361	8.05	0.23635	6.3	0.00343	8.05	0.16284	8.05	0.07647	9.1	9.9796E-4	8.05	0.17687	7.935	0.10046	12.3786	0.00394	13.221	0.06048	13.475	0.04988	5.95	0.00103	13.25428	0.15641
8.388	0.0965	8.63959	0.14241	13.08528	6.02164E-4	9.396	0.07009	10.44	0.08829	10.44	0.00201	10.7	0.07758	10.44	0.03861	10.44	0.00401	7.455	0.29912	6.3	0.23101	10.44	0.00579	9.108	0.09997	8.28	0.22784	6.48	0.00342	8.28	0.16262	8.28	0.07487	9.36	9.38783E-4	8.28	0.1769	8.165	0.09952	12.7374	0.0037	13.611	0.06103	13.86	0.05049	6.12	0.00105	13.63349	0.1541
8.621	0.09333	8.87958	0.13755	13.44876	5.82381E-4	9.657	0.07025	10.73	0.08474	10.73	0.00196	11	0.07706	10.73	0.03713	10.73	0.00396	7.665	0.28954	6.475	0.22652	10.73	0.00573	9.361	0.09772	8.51	0.2187	6.66	0.00339	8.51	0.16328	8.51	0.07377	9.62	8.80375E-4	8.51	0.17779	8.395	0.09906	13.0962	0.00349	14.001	0.06255	14.245	0.05093	6.29	0.00108	14.0127	0.15203
8.854	0.09172	9.11957	0.1328	13.81224	5.72355E-4	9.918	0.07111	11.02	0.08119	11.02	0.0019	11.3	0.07751	11.02	0.03581	11.02	0.00391	7.875	0.28074	6.65	0.2213	11.02	0.00568	9.614	0.09654	8.74	0.20927	6.84	0.00335	8.74	0.16457	8.74	0.07313	9.88	8.24418E-4	8.74	0.1793	8.625	0.099	13.455	0.00332	14.391	0.06474	14.63	0.0512	6.46	0.00109	14.39191	0.1501
9.087	0.09131	9.35956	0.12827	14.17572	5.69804E-4	10.179	0.07239	11.31	0.07772	11.31	0.00184	11.6	0.07866	11.31	0.03465	11.31	0.00384	8.085	0.27264	6.825	0.21558	11.31	0.00565	9.867	0.09614	8.97	0.19984	7.02	0.00329	8.97	0.16623	8.97	0.07287	10.14	7.72356E-4	8.97	0.18119	8.855	0.09924	13.8138	0.00316	14.781	0.06729	15.015	0.0513	6.63	0.00111	14.77112	0.14821
9.32	0.09175	9.59955	0.12406	14.5392	5.72537E-4	10.44	0.07385	11.6	0.07441	11.6	0.00179	11.9	0.08027	11.6	0.03368	11.6	0.00377	8.295	0.2652	7	0.20958	11.6	0.00563	10.12	0.09626	9.2	0.1907	7.2	0.00321	9.2	0.168	9.2	0.0729	10.4	7.25348E-4	9.2	0.18325	9.085	0.09967	14.1726	0.00303	15.171	0.06995	15.4	0.05125	6.8	0.00111	15.15033	0.14633
9.553	0.09272	9.83954	0.12023	14.90268	5.78565E-4	10.701	0.07528	11.89	0.07132	11.89	0.00173	12.2	0.08214	11.89	0.03289	11.89	0.00369	8.505	0.25838	7.175	0.20351	11.89	0.00563	10.373	0.09669	9.43	0.18206	7.38	0.00313	9.43	0.1697	9.43	0.07312	10.66	6.84233E-4	9.43	0.18526	9.315	0.10017	14.5314	0.00292	15.561	0.0725	15.785	0.05104	6.97	0.00112	15.52954	0.14444
9.786	0.09394	10.07953	0.11684	15.26616	5.86186E-4	10.962	0.07654	12.18	0.06849	12.18	0.00168	12.5	0.08405	12.18	0.03229	12.18	0.00361	8.715	0.25216	7.35	0.19758	12.18	0.00564	10.626	0.09728	9.66	0.17412	7.56	0.00304	9.66	0.17115	9.66	0.07343	10.92	6.4952E-4	9.66	0.18708	9.545	0.10063	14.8902	0.00282	15.951	0.0748	16.17	0.0507	7.14	0.00112	15.90875	0.14252
10.019	0.0952	10.31952	0.1139	15.62964	5.94041E-4	11.223	0.07753	12.47	0.06594	12.47	0.00163	12.8	0.08584	12.47	0.03186	12.47	0.00351	8.925	0.24653	7.525	0.19197	12.47	0.00567	10.879	0.0979	9.89	0.16701	7.74	0.00295	9.89	0.17222	9.89	0.07374	11.18	6.21383E-4	9.89	0.18857	9.775	0.10097	15.249	0.00273	16.341	0.07673	16.555	0.05022	7.31	0.00111	16.28796	0.14061
10.252	0.09634	10.55951	0.11143	15.99312	6.01137E-4	11.484	0.0782	12.76	0.06367	12.76	0.00158	13.1	0.08741	12.76	0.03158	12.76	0.00341	9.135	0.24151	7.7	0.18684	12.76	0.0057	11.132	0.09849	10.12	0.16081	7.92	0.00286	10.12	0.17284	10.12	0.07395	11.44	5.99687E-4	10.12	0.18965	10.005	0.10109	15.6078	0.00265	16.731	0.07824	16.94	0.04961	7.48	0.0011	16.66717	0.13873
10.485	0.09725	10.7995	0.1094	16.3566	6.06851E-4	11.745	0.07855	13.05	0.06166	13.05	0.00154	13.4	0.08865	13.05	0.03145	13.05	0.00331	9.345	0.23712	7.875	0.18232	13.05	0.00574	11.385	0.09903	10.35	0.15554	8.1	0.00278	10.35	0.17295	10.35	0.074	11.7	5.84015E-4	10.35	0.19026	10.235	0.10094	15.9666	0.00257	17.121	0.07933	17.325	0.04889	7.65	0.00109	17.04637	0.13692
10.718	0.0979	11.03949	0.10779	16.72008	6.10902E-4	12.006	0.07863	13.34	0.0599	13.34	0.00151	13.7	0.08953	13.34	0.03142	13.34	0.0032	9.555	0.2334	8.05	0.1785	13.34	0.00578	11.638	0.09951	10.58	0.15121	8.28	0.00269	10.58	0.17256	10.58	0.07381	11.96	5.73712E-4	10.58	0.19037	10.465	0.10047	16.3254	0.0025	17.511	0.08002	17.71	0.04806	7.82	0.00107	17.42559	0.13521
10.951	0.09829	11.27948	0.10654	17.08356	6.13303E-4	12.267	0.07848	13.63	0.05833	13.63	0.00147	14	0.09002	13.63	0.03149	13.63	0.00309	9.765	0.23038	8.225	0.17545	13.63	0.00582	11.891	0.09996	10.81	0.14774	8.46	0.00262	10.81	0.17169	10.81	0.07336	12.22	5.67942E-4	10.81	0.18999	10.695	0.09966	16.6842	0.00243	17.901	0.08037	18.095	0.04713	7.99	0.00105	17.8048	0.13362
11.184	0.09845	11.51947	0.1056	17.44704	6.14304E-4	12.528	0.07819	13.92	0.05692	13.92	0.00145	14.3	0.09014	13.92	0.03162	13.92	0.00298	9.975	0.22808	8.4	0.17318	13.92	0.00586	12.144	0.10043	11.04	0.14505	8.64	0.00256	11.04	0.17039	11.04	0.07261	12.48	5.65744E-4	11.04	0.18914	10.925	0.0985	17.043	0.00235	18.291	0.08047	18.48	0.0461	8.16	0.00103	18.184	0.13216
11.417	0.09845	11.75946	0.1049	17.81052	6.14321E-4	12.789	0.07783	14.21	0.05562	14.21	0.00142	14.6	0.08991	14.21	0.03179	14.21	0.00287	10.185	0.22651	8.575	0.17169	14.21	0.0059	12.397	0.10095	11.27	0.14304	8.82	0.0025	11.27	0.16872	11.27	0.07157	12.74	5.6609E-4	11.27	0.18786	11.155	0.09702	17.4018	0.00228	18.681	0.08038	18.865	0.04497	8.33	0.00101	18.56321	0.1308
11.65	0.09838	11.99945	0.10437	18.174	6.13863E-4	13.05	0.0775	14.5	0.05439	14.5	0.0014	14.9	0.08937	14.5	0.03197	14.5	0.00277	10.395	0.22567	8.75	0.17093	14.5	0.00592	12.65	0.10156	11.5	0.14157	9	0.00246	11.5	0.16676	11.5	0.07024	13	5.67948E-4	11.5	0.1862	11.385	0.09524	17.7606	0.00221	19.071	0.08019	19.25	0.04375	8.5	9.86177E-4	18.94242	0.12951
11.883	0.09831	12.23944	0.10394	18.53748	6.13465E-4	13.311	0.07725	14.79	0.05318	14.79	0.00138	15.2	0.08857	14.79	0.03216	14.79	0.00267	10.605	0.22554	8.925	0.17084	14.79	0.00593	12.903	0.10231	11.73	0.1405	9.18	0.00243	11.73	0.16458	11.73	0.06865	13.26	5.70332E-4	11.73	0.18423	11.615	0.0932	18.1194	0.00214	19.461	0.07997	19.635	0.04243	8.67	9.61251E-4	19.32163	0.12823
12.116	0.09834	12.47943	0.10356	18.90096	6.13624E-4	13.572	0.07714	15.08	0.05195	15.08	0.00135	15.5	0.08755	15.08	0.03232	15.08	0.00257	10.815	0.22608	9.1	0.17133	15.08	0.00593	13.156	0.1032	11.96	0.13972	9.36	0.00242	11.96	0.16225	11.96	0.06684	13.52	5.72353E-4	11.96	0.18198	11.845	0.09096	18.4782	0.00208	19.851	0.07975	20.02	0.04103	8.84	9.35953E-4	19.70084	0.12687
12.349	0.09852	12.71942	0.10315	19.26444	6.14752E-4	13.833	0.0772	15.37	0.05068	15.37	0.00133	15.8	0.08635	15.37	0.03244	15.37	0.00248	11.025	0.2272	9.275	0.17229	15.37	0.00591	13.409	0.10425	12.19	0.13909	9.54	0.00241	12.19	0.15982	12.19	0.06485	13.78	5.73251E-4	12.19	0.17953	12.075	0.08857	18.837	0.00201	20.241	0.07958	20.405	0.03955	9.01	9.10608E-4	20.08005	0.12534
12.582	0.0989	12.95941	0.10268	19.62792	6.17135E-4	14.094	0.07745	15.66	0.04934	15.66	0.00131	16.1	0.08502	15.66	0.03251	15.66	0.0024	11.235	0.22884	9.45	0.1736	15.66	0.00587	13.662	0.10544	12.42	0.13852	9.72	0.00242	12.42	0.15734	12.42	0.06273	14.04	5.72427E-4	12.42	0.1769	12.305	0.08608	19.1958	0.00196	20.631	0.07943	20.79	0.03798	9.18	8.85465E-4	20.45926	0.12354
12.815	0.09951	13.1994	0.1021	19.9914	6.20915E-4	14.355	0.07787	15.95	0.04793	15.95	0.00128	16.4	0.08356	15.95	0.03251	15.95	0.00232	11.445	0.23089	9.625	0.17516	15.95	0.00581	13.915	0.10676	12.65	0.13791	9.9	0.00243	12.65	0.15483	12.65	0.06052	14.3	5.69455E-4	12.65	0.17414	12.535	0.08355	19.5546	0.00191	21.021	0.0793	21.175	0.03635	9.35	8.60693E-4	20.83847	0.12137
13.048	0.10033	13.43939	0.10138	20.35488	6.26086E-4	14.616	0.07844	16.24	0.04645	16.24	0.00125	16.7	0.082	16.24	0.03245	16.24	0.00225	11.655	0.23324	9.8	0.17683	16.24	0.00574	14.168	0.10816	12.88	0.13721	10.08	0.00245	12.88	0.1523	12.88	0.05827	14.56	5.64087E-4	12.88	0.17128	12.765	0.08102	19.9134	0.00186	21.411	0.07914	21.56	0.03466	9.52	8.36387E-4	21.21768	0.11872
13.281	0.10136	13.67938	0.1005	20.71836	6.32497E-4	14.877	0.07911	16.53	0.0449	16.53	0.00122	17	0.08034	16.53	0.03231	16.53	0.00218	11.865	0.23576	9.975	0.17852	16.53	0.00564	14.421	0.10961	13.11	0.13636	10.26	0.00247	13.11	0.14975	13.11	0.05601	14.82	5.56245E-4	13.11	0.16834	12.995	0.07853	20.2722	0.00182	21.801	0.07888	21.945	0.03292	9.69	8.12576E-4	21.59689	0.11551
13.514	0.10254	13.91937	0.09946	21.08184	6.39878E-4	15.138	0.07985	16.82	0.04329	16.82	0.00119	17.3	0.0786	16.82	0.03209	16.82	0.00212	12.075	0.23834	10.15	0.18011	16.82	0.00553	14.674	0.11106	13.34	0.13534	10.44	0.0025	13.34	0.14717	13.34	0.05378	15.08	5.46009E-4	13.34	0.16535	13.225	0.07611	20.631	0.00179	22.191	0.07847	22.33	0.03115	9.86	7.89236E-4	21.9761	0.11168
13.747	0.10382	14.15936	0.09825	21.44532	6.47864E-4	15.399	0.08059	17.11	0.04164	17.11	0.00115	17.6	0.07676	17.11	0.03179	17.11	0.00206	12.285	0.24087	10.325	0.18154	17.11	0.00541	14.927	0.11249	13.57	0.13416	10.62	0.00253	13.57	0.14454	13.57	0.05161	15.34	5.33587E-4	13.57	0.1623	13.455	0.07378	20.9898	0.00177	22.581	0.07782	22.715	0.02937	10.03	7.663E-4	22.35531	0.1072
13.98	0.10513	14.39935	0.09688	21.8088	6.56031E-4	15.66	0.08129	17.4	0.03998	17.4	0.00111	17.9	0.07483	17.4	0.03141	17.4	0.002	12.495	0.24323	10.5	0.18273	17.4	0.00527	15.18	0.11386	13.8	0.13282	10.8	0.00256	13.8	0.14183	13.8	0.04951	15.6	5.19294E-4	13.8	0.15921	13.685	0.07155	21.3486	0.00175	22.971	0.07688	23.1	0.02759	10.2	7.43678E-4	22.73452	0.10207
14.213	0.1064	14.63934	0.09537	22.17228	6.63935E-4	15.921	0.0819	17.69	0.03832	17.69	0.00108	18.2	0.0728	17.69	0.03095	17.69	0.00195	12.705	0.24534	10.675	0.18363	17.69	0.00512	15.433	0.11514	14.03	0.13135	10.98	0.00258	14.03	0.13902	14.03	0.04748	15.86	5.03516E-4	14.03	0.15609	13.915	0.06942	21.7074	0.00174	23.361	0.0756	23.485	0.02583	10.37	7.21272E-4	23.11373	0.0963
14.446	0.10756	14.87933	0.09372	22.53576	6.71146E-4	16.182	0.08239	17.98	0.03668	17.98	0.00104	18.5	0.07069	17.98	0.03041	17.98	0.00189	12.915	0.24713	10.85	0.18422	17.98	0.00496	15.686	0.11632	14.26	0.12977	11.16	0.00261	14.26	0.13608	14.26	0.04553	16.12	4.86679E-4	14.26	0.15294	14.145	0.0674	22.0662	0.00173	23.751	0.07393	23.87	0.0241	10.54	6.98988E-4	23.49294	0.08998
14.679	0.10854	15.11932	0.09197	22.89924	6.77281E-4	16.443	0.08274	18.27	0.03508	18.27	9.95261E-4	18.8	0.0685	18.27	0.02981	18.27	0.00184	13.125	0.24854	11.025	0.18448	18.27	0.0048	15.939	0.11739	14.49	0.12814	11.34	0.00262	14.49	0.13299	14.49	0.04365	16.38	4.69216E-4	14.49	0.14976	14.375	0.06547	22.425	0.00172	24.141	0.07185	24.255	0.02243	10.71	6.76751E-4	23.87215	0.08318
14.912	0.1093	15.35931	0.09013	23.26272	6.82027E-4	16.704	0.08293	18.56	0.03354	18.56	9.55116E-4	19.1	0.06625	18.56	0.02915	18.56	0.00179	13.335	0.24955	11.2	0.18441	18.56	0.00463	16.192	0.11837	14.72	0.12647	11.52	0.00264	14.72	0.12977	14.72	0.04183	16.64	4.51545E-4	14.72	0.14657	14.605	0.06362	22.7838	0.00172	24.531	0.06939	24.64	0.02082	10.88	6.54512E-4	24.25136	0.07604
15.145	0.1098	15.5993	0.08821	23.6262	6.85162E-4	16.965	0.08297	18.85	0.03207	18.85	9.15579E-4	19.4	0.06397	18.85	0.02842	18.85	0.00173	13.545	0.25013	11.375	0.18403	18.85	0.00447	16.445	0.11925	14.95	0.1248	11.7	0.00264	14.95	0.1264	14.95	0.04007	16.9	4.34037E-4	14.95	0.14338	14.835	0.06184	23.1426	0.00171	24.921	0.06657	25.025	0.0193	11.05	6.3226E-4	24.63057	0.0687
15.378	0.11003	15.83929	0.08625	23.98968	6.86562E-4	17.226	0.08286	19.14	0.03066	19.14	8.77073E-4	19.7	0.06169	19.14	0.02765	19.14	0.00168	13.755	0.2503	11.55	0.18335	19.14	0.00431	16.698	0.12006	15.18	0.12314	11.88	0.00265	15.18	0.1229	15.18	0.03834	17.16	4.17009E-4	15.18	0.14019	15.065	0.06011	23.5014	0.0017	25.311	0.06343	25.41	0.01786	11.22	6.10016E-4	25.00978	0.0613
15.611	0.10997	16.07928	0.08425	24.35316	6.86204E-4	17.487	0.08263	19.43	0.02933	19.43	8.39935E-4	20	0.05944	19.43	0.02685	19.43	0.00162	13.965	0.25006	11.725	0.18241	19.43	0.00416	16.951	0.12082	15.41	0.12152	12.06	0.00264	15.41	0.11931	15.41	0.03665	17.42	4.00704E-4	15.41	0.13702	15.295	0.05843	23.8602	0.00168	25.701	0.06006	25.795	0.01651	11.39	5.87844E-4	25.38899	0.05401
15.844	0.10964	16.31927	0.08224	24.71664	6.84155E-4	17.748	0.08231	19.72	0.02808	19.72	8.04403E-4	20.3	0.05725	19.72	0.02601	19.72	0.00157	14.175	0.24946	11.9	0.18124	19.72	0.00402	17.204	0.12154	15.64	0.11994	12.24	0.00263	15.64	0.11565	15.64	0.03498	17.68	3.8529E-4	15.64	0.13388	15.525	0.05678	24.219	0.00167	26.091	0.05653	26.18	0.01527	11.56	5.65835E-4	25.7682	0.04698
16.077	0.10906	16.55926	0.08021	25.08012	6.80564E-4	18.009	0.08192	20.01	0.02689	20.01	7.70616E-4	20.6	0.05517	20.01	0.02515	20.01	0.00152	14.385	0.24852	12.075	0.17987	20.01	0.00388	17.457	0.12224	15.87	0.11839	12.42	0.00261	15.87	0.11197	15.87	0.03332	17.94	3.7086E-4	15.87	0.13078	15.755	0.05515	24.5778	0.00165	26.481	0.05294	26.565	0.01412	11.73	5.44111E-4	26.14741	0.04034
16.31	0.10828	16.79925	0.07818	25.4436	6.75636E-4	18.27	0.08148	20.3	0.02575	20.3	7.38611E-4	20.9	0.05323	20.3	0.02428	20.3	0.00146	14.595	0.2473	12.25	0.17832	20.3	0.00376	17.71	0.12292	16.1	0.11685	12.6	0.00259	16.1	0.10831	16.1	0.03168	18.2	3.57438E-4	16.1	0.12772	15.985	0.05355	24.9366	0.00162	26.871	0.04937	26.95	0.01306	11.9	5.22811E-4	26.52662	0.03422
16.543	0.10731	17.03924	0.07615	25.80708	6.69618E-4	18.531	0.08103	20.59	0.02467	20.59	7.0834E-4	21.2	0.05145	20.59	0.02341	20.59	0.00141	14.805	0.24583	12.425	0.17663	20.59	0.00364	17.963	0.12359	16.33	0.11532	12.78	0.00256	16.33	0.10472	16.33	0.03007	18.46	3.4499E-4	16.33	0.1247	16.215	0.05197	25.2954	0.00159	27.261	0.04591	27.335	0.0121	12.07	5.02082E-4	26.90582	0.02871
16.776	0.10621	17.27923	0.07413	26.17056	6.62773E-4	18.792	0.08058	20.88	0.02363	20.88	6.79678E-4	21.5	0.04985	20.88	0.02256	20.88	0.00136	15.015	0.24416	12.6	0.17482	20.88	0.00354	18.216	0.12422	16.56	0.11377	12.96	0.00253	16.56	0.10124	16.56	0.02848	18.72	3.33435E-4	16.56	0.12174	16.445	0.05043	25.6542	0.00155	27.651	0.04263	27.72	0.01122	12.24	4.82072E-4	27.28504	0.02385
17.009	0.10503	17.51922	0.07212	26.53404	6.55358E-4	19.053	0.08013	21.17	0.02262	21.17	6.52449E-4	21.8	0.04844	21.17	0.02172	21.17	0.00131	15.225	0.24231	12.775	0.17288	21.17	0.00344	18.469	0.12479	16.79	0.11216	13.14	0.00249	16.79	0.09791	16.79	0.02693	18.98	3.2266E-4	16.79	0.11883	16.675	0.04891	26.013	0.00152	28.041	0.03961	28.105	0.01041	12.41	4.62916E-4	27.66425	0.01969
17.242	0.10378	17.75921	0.07012	26.89752	6.4761E-4	19.314	0.0797	21.46	0.02164	21.46	6.2644E-4	22.1	0.04721	21.46	0.02092	21.46	0.00127	15.435	0.24033	12.95	0.17084	21.46	0.00336	18.722	0.12528	17.02	0.11049	13.32	0.00246	17.02	0.09476	17.02	0.02544	19.24	3.12535E-4	17.02	0.11597	16.905	0.04743	26.3718	0.00147	28.431	0.03686	28.49	0.00967	12.58	4.44734E-4	28.04345	0.0162
17.475	0.10252	17.9992	0.06815	27.261	6.39727E-4	19.575	0.07926	21.75	0.02069	21.75	6.01429E-4	22.4	0.04615	21.75	0.02016	21.75	0.00123	15.645	0.23821	13.125	0.1687	21.75	0.00328	18.975	0.12564	17.25	0.10872	13.5	0.00242	17.25	0.09181	17.25	0.02401	19.5	3.02928E-4	17.25	0.11314	17.135	0.04599	26.7306	0.00143	28.821	0.03441	28.875	0.00898	12.75	4.2762E-4	28.42266	0.01334
17.708	0.10126	18.23919	0.06619	27.62448	6.31863E-4	19.836	0.07882	22.04	0.01976	22.04	5.77198E-4	22.7	0.04524	22.04	0.01944	22.04	0.0012	15.855	0.23599	13.3	0.16645	22.04	0.0032	19.228	0.12585	17.48	0.10684	13.68	0.00238	17.48	0.08908	17.48	0.02266	19.76	2.93717E-4	17.48	0.11034	17.365	0.04461	27.0894	0.00139	29.211	0.03226	29.26	0.00835	12.92	4.11638E-4	28.80187	0.01104
17.941	0.10002	18.47918	0.06426	27.98796	6.24121E-4	20.097	0.07834	22.33	0.01886	22.33	5.53558E-4	23	0.04445	22.33	0.01878	22.33	0.00117	16.065	0.23366	13.475	0.16408	22.33	0.00313	19.481	0.12585	17.71	0.10484	13.86	0.00234	17.71	0.08656	17.71	0.02141	20.02	2.84796E-4	17.71	0.10755	17.595	0.04329	27.4482	0.00134	29.601	0.03038	29.645	0.00775	13.09	3.96823E-4	29.18108	0.00922
18.174	0.09881	18.71917	0.06236	28.35144	6.16555E-4	20.358	0.07781	22.62	0.01798	22.62	5.30355E-4	23.3	0.04374	22.62	0.01817	22.62	0.00115	16.275	0.23123	13.65	0.1616	22.62	0.00307	19.734	0.1256	17.94	0.10272	14.04	0.0023	17.94	0.08426	17.94	0.02026	20.28	2.76087E-4	17.94	0.10478	17.825	0.04202	27.807	0.0013	29.991	0.02872	30.03	0.00719	13.26	3.8318E-4	29.56029	0.00774
18.407	0.09762	18.95916	0.0605	28.71492	6.09176E-4	20.619	0.07722	22.91	0.01714	22.91	5.07487E-4	23.6	0.04307	22.91	0.01762	22.91	0.00113	16.485	0.22868	13.825	0.15899	22.91	0.003	19.987	0.12508	18.17	0.10049	14.22	0.00225	18.17	0.08214	18.17	0.01923	20.54	2.67542E-4	18.17	0.10201	18.055	0.04082	28.1658	0.00126	30.381	0.02723	30.415	0.00665	13.43	3.70686E-4	29.9395	0.0065
18.64	0.09647	19.19915	0.0587	29.0784	6.01956E-4	20.88	0.07653	23.2	0.01634	23.2	4.84901E-4	23.9	0.04241	23.2	0.01713	23.2	0.00111	16.695	0.22602	14	0.15625	23.2	0.00293	20.24	0.12425	18.4	0.09815	14.4	0.00221	18.4	0.08018	18.4	0.0183	20.8	2.5914E-4	18.4	0.09925	18.285	0.03967	28.5246	0.00122	30.771	0.02584	30.8	0.00613	13.6	3.59292E-4	30.31871	0.00539
18.873	0.09533	19.43914	0.05695	29.44188	5.94845E-4	21.141	0.07574	23.49	0.01558	23.49	4.62602E-4	24.2	0.04173	23.49	0.01669	23.49	0.00111	16.905	0.22323	14.175	0.15338	23.49	0.00286	20.493	0.12311	18.63	0.09572	14.58	0.00217	18.63	0.07836	18.63	0.01749	21.06	2.50892E-4	18.63	0.09649	18.515	0.03859	28.8834	0.00119	31.161	0.02448	31.185	0.00563	13.77	3.48935E-4	30.69792	0.00427
19.106	0.0942	19.67913	0.05527	29.80536	5.87778E-4	21.402	0.07484	23.78	0.01488	23.78	4.40643E-4	24.5	0.04098	23.78	0.01631	23.78	0.0011	17.115	0.22032	14.35	0.15039	23.78	0.00279	20.746	0.12165	18.86	0.09323	14.76	0.00213	18.86	0.07663	18.86	0.01679	21.32	2.42831E-4	18.86	0.09373	18.745	0.03755	29.2422	0.00116	31.551	0.02309	31.57	0.00515	13.94	3.39537E-4	31.07713	0.00307
19.339	0.09306	19.91912	0.05367	30.16884	5.80686E-4	21.663	0.07383	24.07	0.01423	24.07	4.19117E-4	24.8	0.04015	24.07	0.01596	24.07	0.00111	17.325	0.21727	14.525	0.14729	24.07	0.00271	20.999	0.11987	19.09	0.0907	14.94	0.00209	19.09	0.07497	19.09	0.01618	21.58	2.35006E-4	19.09	0.091	18.975	0.03656	29.601	0.00113	31.941	0.02161	31.955	0.00468	14.11	3.31016E-4	31.45634	0.0017
19.572	0.09191	20.15911	0.05216	30.53232	5.73509E-4	21.924	0.07272	24.36	0.01365	24.36	3.98153E-4	25.1	0.03923	24.36	0.01566	24.36	0.00111	17.535	0.2141	14.7	0.14409	24.36	0.00264	21.252	0.11781	19.32	0.08817	15.12	0.00205	19.32	0.07334	19.32	0.01566	21.84	2.27482E-4	19.32	0.08829	19.205	0.03561	29.9598	0.00111	32.331	0.01997	32.34	0.00423	14.28	3.23287E-4	31.83555	1.12207E-4
19.805	0.09074	20.3991	0.05073	30.8958	5.66203E-4	22.185	0.07152	24.65	0.01312	24.65	3.77898E-4	25.4	0.0382	24.65	0.01539	24.65	0.00112	17.745	0.21079	14.875	0.14082	24.65	0.00256	21.505	0.1155	19.55	0.08565	15.3	0.00201	19.55	0.07171	19.55	0.01521	22.1	2.20324E-4	19.55	0.08563	19.435	0.03469	30.3186	0.00109	32.721	0.01817	32.725	0.00378	14.45	3.1627E-4	32.21476	-0.00172
20.038	0.08954	20.63909	0.0494	31.25928	5.58743E-4	22.446	0.07025	24.94	0.01266	24.94	3.58511E-4	25.7	0.03707	24.94	0.01513	24.94	0.00113	17.955	0.20737	15.05	0.13749	24.94	0.00248	21.758	0.11297	19.78	0.08318	15.48	0.00198	19.78	0.07005	19.78	0.01482	22.36	2.13598E-4	19.78	0.08305	19.665	0.03379	30.6774	0.00108	33.111	0.01617	33.11	0.00335	14.62	3.09896E-4	32.59397	-0.0038
20.271	0.08832	20.87908	0.04817	31.62276	5.51126E-4	22.707	0.06894	25.23	0.01224	25.23	3.40142E-4	26	0.03586	25.23	0.01489	25.23	0.00115	18.165	0.20384	15.225	0.13415	25.23	0.0024	22.011	0.11027	20.01	0.08077	15.66	0.00194	20.01	0.06835	20.01	0.01446	22.62	2.07363E-4	20.01	0.08054	19.895	0.0329	31.0362	0.00107	33.501	0.01397	33.495	0.00293	14.79	3.04099E-4	32.97318	-0.0061
20.504	0.08708	21.11907	0.04702	31.98624	5.4337E-4	22.968	0.06762	25.52	0.01187	25.52	3.2293E-4	26.3	0.03458	25.52	0.01465	25.52	0.00117	18.375	0.20021	15.4	0.13081	25.52	0.00233	22.264	0.10746	20.24	0.07844	15.84	0.0019	20.24	0.0666	20.24	0.01413	22.88	2.01665E-4	20.24	0.07815	20.125	0.03202	31.395	0.00107	33.891	0.01161	33.88	0.00252	14.96	2.98828E-4	33.35239	-0.00857
20.737	0.08582	21.35906	0.04596	32.34972	5.35514E-4	23.229	0.06632	25.81	0.01154	25.81	3.0699E-4	26.6	0.03326	25.81	0.01441	25.81	0.00119	18.585	0.19651	15.575	0.12751	25.81	0.00225	22.517	0.10458	20.47	0.07621	16.02	0.00186	20.47	0.06479	20.47	0.0138	23.14	1.96536E-4	20.47	0.07588	20.355	0.03115	31.7538	0.00107	34.281	0.00912	34.265	0.00212	15.13	2.94037E-4	33.7316	-0.01114
20.97	0.08455	21.59905	0.04499	32.7132	5.27605E-4	23.49	0.06507	26.1	0.01124	26.1	2.92403E-4	26.9	0.03191	26.1	0.01416	26.1	0.00121	18.795	0.19276	15.75	0.12428	26.1	0.00219	22.77	0.10169	20.7	0.07408	16.2	0.00182	20.7	0.06293	20.7	0.01348	23.4	1.91992E-4	20.7	0.07376	20.585	0.03028	32.1126	0.00108	34.671	0.00653	34.65	0.00173	15.3	2.89686E-4	34.11081	-0.01375
21.203	0.08329	21.83904	0.04408	33.07668	5.197E-4	23.751	0.06388	26.39	0.01096	26.39	2.79217E-4	27.2	0.03057	26.39	0.0139	26.39	0.00124	19.005	0.18896	15.925	0.12114	26.39	0.00213	23.023	0.09882	20.93	0.07206	16.38	0.00178	20.93	0.06103	20.93	0.01314	23.66	1.88035E-4	20.93	0.07178	20.815	0.02941	32.4714	0.00109	35.061	0.00391	35.035	0.00134	15.47	2.85739E-4	34.49002	-0.01632
21.436	0.08203	22.07903	0.04324	33.44016	5.11853E-4	24.012	0.06279	26.68	0.01068	26.68	2.67443E-4	27.5	0.02926	26.68	0.01362	26.68	0.00127	19.215	0.18514	16.1	0.11812	26.68	0.00208	23.276	0.09601	21.16	0.07014	16.56	0.00174	21.16	0.05909	21.16	0.01279	23.92	1.84653E-4	21.16	0.06995	21.045	0.02855	32.8302	0.0011					15.64	2.82157E-4	34.86923	-0.01876
21.669	0.08079	22.31902	0.04244	33.80364	5.04111E-4	24.273	0.06179	26.97	0.01041	26.97	2.57053E-4	27.8	0.028	26.97	0.01332	26.97	0.00129	19.425	0.18131	16.275	0.11523	26.97	0.00205	23.529	0.0933	21.39	0.06831	16.74	0.0017	21.39	0.05715	21.39	0.01241	24.18	1.81819E-4	21.39	0.06827	21.275	0.02769	33.189	0.00112					15.81	2.78897E-4	35.24844	-0.02101
21.902	0.07957	22.55901	0.04169	34.16712	4.96509E-4	24.534	0.06089	27.26	0.01012	27.26	2.47987E-4	28.1	0.0268	27.26	0.013	27.26	0.00132	19.635	0.17748	16.45	0.11247	27.26	0.00202	23.782	0.09069	21.62	0.06656	16.92	0.00166	21.62	0.05522	21.62	0.01202	24.44	1.79501E-4	21.62	0.06674	21.505	0.02684	33.5478	0.00114					15.98	2.75908E-4
22.135	0.07838	22.799	0.04096	34.5306	4.89065E-4	24.795	0.06009	27.55	0.00983	27.55	2.40155E-4	28.4	0.02567	27.55	0.01267	27.55	0.00135	19.845	0.17367	16.625	0.10987	27.55	0.002	24.035	0.0882	21.85	0.0649	17.1	0.00161	21.85	0.05331	21.85	0.01162	24.7	1.77659E-4	21.85	0.06533	21.735	0.026	33.9066	0.00116					16.15	2.73127E-4
22.368	0.07721	23.03899	0.04025	34.89408	4.81779E-4	25.056	0.05937	27.84	0.00952	27.84	2.33445E-4	28.7	0.02462	27.84	0.01232	27.84	0.00138	20.055	0.16986	16.8	0.10741	27.84	0.00199	24.288	0.08584	22.08	0.06329	17.28	0.00157	22.08	0.05146	22.08	0.01121	24.96	1.76249E-4	22.08	0.06404	21.965	0.02519	34.2654	0.00119					16.32	2.70482E-4
22.601	0.07606	23.27898	0.03955	35.25756	4.74633E-4	25.317	0.05872	28.13	0.0092	28.13	2.27727E-4	29	0.02364	28.13	0.01196	28.13	0.00141	20.265	0.16608	16.975	0.10508	28.13	0.002	24.541	0.08358	22.31	0.06173	17.46	0.00153	22.31	0.04968	22.31	0.0108	25.22	1.75227E-4	22.31	0.06282	22.195	0.0244	34.6242	0.00122					16.49	2.67891E-4
22.834	0.07494	23.51897	0.03885			25.578	0.05811	28.42	0.00887	28.42	2.22859E-4	29.3	0.02273	28.42	0.0116	28.42	0.00144	20.475	0.16232	17.15	0.10288	28.42	0.00201	24.794	0.08142	22.54	0.06021	17.64	0.00149	22.54	0.04797	22.54	0.0104	25.48	1.74548E-4	22.54	0.06167	22.425	0.02364	34.983	0.00125					16.66	2.65261E-4
23.067	0.07382	23.75896	0.03816			25.839	0.05751	28.71	0.00853	28.71	2.18698E-4	29.6	0.02186	28.71	0.01124	28.71	0.00146	20.685	0.15858	17.325	0.10079	28.71	0.00202	25.047	0.07934	22.77	0.05872	17.82	0.00145	22.77	0.04636	22.77	0.01001	25.74	1.74171E-4	22.77	0.06055	22.655	0.02292	35.3418	0.00127					16.83	2.62498E-4
23.3	0.0727	23.99895	0.03746			26.1	0.05689	29	0.0082	29	2.15102E-4	29.9	0.02103	29	0.01089	29	0.00149	20.895	0.15486	17.5	0.09879	29	0.00204	25.3	0.07733	23	0.05726	18	0.00141	23	0.04485	23	0.00966	26	1.74054E-4	23	0.05944	22.885	0.02223							17	2.59505E-4
23.533	0.07158	24.23894	0.03677			26.361	0.05624	29.29	0.00788	29.29	2.11935E-4	30.2	0.02022	29.29	0.01056	29.29	0.00151	21.105	0.15117	17.675	0.09687	29.29	0.00206	25.553	0.07535	23.23	0.05581	18.18	0.00137	23.23	0.04343	23.23	0.00933	26.26	1.74157E-4	23.23	0.05831	23.115	0.02158							17.17	2.56191E-4
23.766	0.07045	24.47893	0.03608			26.622	0.05552	29.58	0.00757	29.58	2.09073E-4	30.5	0.0194	29.58	0.01024	29.58	0.00152	21.315	0.1475	17.85	0.09501	29.58	0.00209	25.806	0.0734	23.46	0.05438	18.36	0.00133	23.46	0.0421	23.46	0.00904	26.52	1.74441E-4	23.46	0.05714	23.345	0.02098							17.34	2.52478E-4
23.999	0.0693	24.71892	0.0354			26.883	0.05472	29.87	0.0073	29.87	2.06406E-4	30.8	0.01858	29.87	0.00994	29.87	0.00154	21.525	0.14386	18.025	0.09318	29.87	0.0021	26.059	0.07146	23.69	0.05298	18.54	0.00129	23.69	0.04086	23.69	0.00879	26.78	1.74864E-4	23.69	0.05592	23.575	0.02041							17.51	2.48306E-4
24.232	0.06813	24.95891	0.03473			27.144	0.05381	30.16	0.00705	30.16	2.03837E-4	31.1	0.01774	30.16	0.00967	30.16	0.00154	21.735	0.14025	18.2	0.09138	30.16	0.00212	26.312	0.06952	23.92	0.05159	18.72	0.00125	23.92	0.03969	23.92	0.00857	27.04	1.75383E-4	23.92	0.05464	23.805	0.01989							17.68	2.43635E-4
24.465	0.06694	25.1989	0.03408			27.405	0.0528	30.45	0.00685	30.45	2.01288E-4	31.4	0.01687	30.45	0.00942	30.45	0.00155	21.945	0.13668	18.375	0.0896	30.45	0.00213	26.565	0.06756	24.15	0.05023	18.9	0.00122	24.15	0.03858	24.15	0.00839	27.3	1.75951E-4	24.15	0.0533	24.035	0.0194							17.85	2.38456E-4
24.698	0.06574	25.43889	0.03346			27.666	0.05168	30.74	0.00668	30.74	1.98694E-4	31.7	0.01597	30.74	0.0092	30.74	0.00154	22.155	0.13317	18.55	0.08783	30.74	0.00213	26.818	0.06559	24.38	0.04889	19.08	0.00119	24.38	0.03752	24.38	0.00824	27.56	1.76517E-4	24.38	0.05189	24.265	0.01895							18.02	2.32787E-4
24.931	0.06452	25.67888	0.03285			27.927	0.05045	31.03	0.00657	31.03	1.96008E-4	32	0.01505	31.03	0.009	31.03	0.00154	22.365	0.12971	18.725	0.08606	31.03	0.00212	27.071	0.0636	24.61	0.04759	19.26	0.00115	24.61	0.03649	24.61	0.00812	27.82	1.77026E-4	24.61	0.05043	24.495	0.01852							18.19	2.26679E-4
25.164	0.06331	25.91887	0.03228			28.188	0.04913	31.32	0.00649	31.32	1.93197E-4	32.3	0.01411	31.32	0.00882	31.32	0.00153	22.575	0.12633	18.9	0.0843	31.32	0.0021	27.324	0.06159	24.84	0.04633	19.44	0.00113	24.84	0.03547	24.84	0.00802	28.08	1.7742E-4	24.84	0.04893	24.725	0.01813							18.36	2.20213E-4
25.397	0.0621	26.15886	0.03173			28.449	0.04772	31.61	0.00645	31.61	1.9024E-4	32.6	0.01317	31.61	0.00866	31.61	0.00151	22.785	0.12302	19.075	0.08254	31.61	0.00208	27.577	0.05958	25.07	0.0451	19.62	0.0011	25.07	0.03447	25.07	0.00792	28.34	1.77638E-4	25.07	0.0474	24.955	0.01776							18.53	2.13496E-4
25.63	0.0609	26.39885	0.03121			28.71	0.04624	31.9	0.00645	31.9	1.87127E-4	32.9	0.01225	31.9	0.00852	31.9	0.00149	22.995	0.11981	19.25	0.0808	31.9	0.00204	27.83	0.05755	25.3	0.04391	19.8	0.00107	25.3	0.03346	25.3	0.00783	28.6	1.77621E-4	25.3	0.04586	25.185	0.01741							18.7	2.0666E-4
25.863	0.05973	26.63884	0.03071			28.971	0.04471	32.19	0.00647	32.19	1.8386E-4	33.2	0.01134	32.19	0.00839	32.19	0.00147	23.205	0.1167	19.425	0.07907	32.19	0.002	28.083	0.05553	25.53	0.04276	19.98	0.00105	25.53	0.03244	25.53	0.00773	28.86	1.77311E-4	25.53	0.04432	25.415	0.01709							18.87	1.99851E-4
26.096	0.0586	26.87883	0.03022			29.232	0.04315	32.48	0.00651	32.48	1.80449E-4	33.5	0.01047	32.48	0.00826	32.48	0.00144	23.415	0.11369	19.6	0.07738	32.48	0.00195	28.336	0.05351	25.76	0.04165	20.16	0.00103	25.76	0.03141	25.76	0.00762	29.12	1.76656E-4	25.76	0.04282	25.645	0.01677							19.04	1.93223E-4
26.329	0.05751	27.11882	0.02974			29.493	0.04157	32.77	0.00655	32.77	1.76913E-4	33.8	0.00964	32.77	0.00813	32.77	0.00142	23.625	0.11079	19.775	0.07571	32.77	0.0019	28.589	0.0515	25.99	0.04058	20.34	0.00101	25.99	0.03037	25.99	0.00749	29.38	1.75616E-4	25.99	0.04135	25.875	0.01647							19.21	1.86933E-4
26.562	0.05647	27.35881	0.02927			29.754	0.04	33.06	0.0066	33.06	1.73276E-4	34.1	0.00887	33.06	0.008	33.06	0.00139	23.835	0.108	19.95	0.07408	33.06	0.00185	28.842	0.04949	26.22	0.03954	20.52	9.94886E-4	26.22	0.02932	26.22	0.00734	29.64	1.74158E-4	26.22	0.03994	26.105	0.01618							19.38	1.81128E-4
26.795	0.05547	27.5988	0.02879			30.015	0.03843	33.35	0.00664	33.35	1.69568E-4	34.4	0.00816	33.35	0.00787	33.35	0.00137	24.045	0.10532	20.125	0.0725	33.35	0.0018	29.095	0.0475	26.45	0.03853	20.7	9.79428E-4	26.45	0.02826	26.45	0.00716	29.9	1.72267E-4	26.45	0.0386	26.335	0.0159							19.55	1.75937E-4
27.028	0.05451	27.83879	0.0283			30.276	0.03689	33.64	0.00667	33.64	1.65824E-4	34.7	0.0075	33.64	0.00773	33.64	0.00134	24.255	0.10275	20.3	0.07096	33.64	0.00174	29.348	0.04552	26.68	0.03755	20.88	9.65281E-4	26.68	0.0272	26.68	0.00697	30.16	1.69943E-4	26.68	0.03733	26.565	0.01562							19.72	1.71467E-4
27.261	0.05359	28.07878	0.02779			30.537	0.03538	33.93	0.00667	33.93	1.62082E-4	35	0.0069	33.93	0.00758	33.93	0.00132	24.465	0.10028	20.475	0.06946	33.93	0.0017	29.601	0.04355	26.91	0.0366	21.06	9.522E-4	26.91	0.02615	26.91	0.00675	30.42	1.67203E-4	26.91	0.03613	26.795	0.01535							19.89	1.67795E-4
27.494	0.05269	28.31877	0.02725			30.798	0.0339	34.22	0.00665	34.22	1.58381E-4			34.22	0.00743	34.22	0.0013	24.675	0.09791	20.65	0.06801	34.22	0.00165	29.854	0.0416	27.14	0.03568	21.24	9.39932E-4	27.14	0.02512	27.14	0.00651	30.68	1.64081E-4	27.14	0.03499	27.025	0.01508							20.06	1.64964E-4
27.727	0.05181	28.55876	0.02669			31.059	0.03245	34.51	0.00661	34.51	1.54761E-4			34.51	0.00727	34.51	0.00129	24.885	0.09563	20.825	0.06659	34.51	0.00161	30.107	0.03965	27.37	0.03478	21.42	9.28225E-4	27.37	0.02411	27.37	0.00627	30.94	1.60627E-4	27.37	0.03393	27.255	0.01482							20.23	1.62979E-4
27.96	0.05093	28.79875	0.02611			31.32	0.03104	34.8	0.00654	34.8	1.51261E-4			34.8	0.00711	34.8	0.00128	25.095	0.09343	21	0.06521	34.8	0.00158	30.36	0.03772	27.6	0.0339	21.6	9.16835E-4	27.6	0.02314	27.6	0.00601	31.2	1.56908E-4	27.6	0.03291	27.485	0.01455							20.4	1.61812E-4
28.193	0.05004	29.03874	0.02549			31.581	0.02965	35.09	0.00645	35.09	1.47914E-4			35.09	0.00695	35.09	0.00127	25.305	0.09131	21.175	0.06385	35.09	0.00155	30.613	0.0358	27.83	0.03306	21.78	9.05537E-4	27.83	0.0222	27.83	0.00576	31.46	1.53E-4	27.83	0.03194	27.715	0.01428							20.57	1.61399E-4
28.426	0.04913	29.27873	0.02486			31.842	0.02829											25.515	0.08925	21.35	0.06252			30.866	0.0339	28.06	0.03224	21.96	8.94134E-4	28.06	0.0213	28.06	0.00551	31.72	1.48989E-4	28.06	0.031	27.945	0.01401							20.74	1.61647E-4
28.659	0.04818	29.51872	0.02421			32.103	0.02696											25.725	0.08725	21.525	0.06119			31.119	0.03204	28.29	0.03145	22.14	8.82465E-4	28.29	0.02043	28.29	0.00528	31.98	1.44965E-4	28.29	0.03007	28.175	0.01374							20.91	1.62439E-4
28.892	0.04719	29.75871	0.02356			32.364	0.02564											25.935	0.08531	21.7	0.05987			31.372	0.03021	28.52	0.03069	22.32	8.70405E-4	28.52	0.01961	28.52	0.00506	32.24	1.4102E-4	28.52	0.02915	28.405	0.01346							21.08	1.6364E-4
29.125	0.04615	29.9987	0.02291			32.625	0.02435											26.145	0.08342	21.875	0.05855			31.625	0.02843	28.75	0.02998	22.5	8.57874E-4	28.75	0.01882	28.75	0.00487	32.5	1.37241E-4	28.75	0.02823	28.635	0.01318							21.25	1.6511E-4
29.358	0.04506	30.23869	0.02227			32.886	0.02306											26.355	0.08157	22.05	0.05723			31.878	0.02672	28.98	0.02929	22.68	8.44833E-4	28.98	0.01806	28.98	0.00471	32.76	1.3371E-4	28.98	0.0273	28.865	0.01289							21.42	1.66703E-4
29.591	0.04391	30.47868	0.02165			33.147	0.02179											26.565	0.07977	22.225	0.05591			32.131	0.02508	29.21	0.02865	22.86	8.31285E-4	29.21	0.01732	29.21	0.00458	33.02	1.30498E-4	29.21	0.02635	29.095	0.0126							21.59	1.68282E-4
29.824	0.04272	30.71867	0.02106			33.408	0.02052											26.775	0.07801	22.4	0.0546			32.384	0.02353	29.44	0.02805	23.04	8.17269E-4	29.44	0.01659	29.44	0.00447	33.28	1.27661E-4	29.44	0.02539	29.325	0.01231							21.76	1.69726E-4
30.057	0.04148	30.95866	0.02051			33.669	0.01927											26.985	0.07628	22.575	0.05329			32.637	0.02208	29.67	0.02749	23.22	8.02855E-4	29.67	0.01587	29.67	0.0044	33.54	1.25244E-4	29.67	0.02441	29.555	0.01201							21.93	1.70931E-4
30.29	0.04021	31.19865	0.01999			33.93	0.01803											27.195	0.07459	22.75	0.05199			32.89	0.02073	29.9	0.02696	23.4	7.88141E-4	29.9	0.01515	29.9	0.00435	33.8	1.23272E-4	29.9	0.02342	29.785	0.01172							22.1	1.71819E-4
30.523	0.03891	31.43864	0.01953			34.191	0.01679											27.405	0.07292	22.925	0.05072			33.143	0.0195	30.13	0.02647	23.58	7.73239E-4	30.13	0.01441	30.13	0.00433	34.06	1.21757E-4	30.13	0.02242	30.015	0.01142							22.27	1.72337E-4
30.756	0.0376	31.67863	0.01911			34.452	0.01557											27.615	0.07128	23.1	0.04947			33.396	0.01839	30.36	0.026	23.76	7.58268E-4	30.36	0.01367	30.36	0.00432	34.32	1.20693E-4	30.36	0.02143	30.245	0.01113							22.44	1.7246E-4
30.989	0.03628	31.91862	0.01873			34.713	0.01435											27.825	0.06965	23.275	0.04827			33.649	0.01738	30.59	0.02556	23.94	7.43349E-4	30.59	0.0129	30.59	0.00434	34.58	1.2006E-4	30.59	0.02044	30.475	0.01085							22.61	1.72191E-4
31.222	0.03497	32.15861	0.01839			34.974	0.01315											28.035	0.06803	23.45	0.04711			33.902	0.01648	30.82	0.02513	24.12	7.28595E-4	30.82	0.01212	30.82	0.00436	34.84	1.19824E-4	30.82	0.01948	30.705	0.01058							22.78	1.71555E-4
31.455	0.03368	32.3986	0.01809			35.235	0.01196											28.245	0.06642	23.625	0.04601			34.155	0.01567	31.05	0.02472	24.3	7.14105E-4	31.05	0.01133	31.05	0.00439	35.1	1.19941E-4	31.05	0.01855	30.935	0.01032							22.95	1.70595E-4
31.688	0.03242	32.63859	0.01781															28.455	0.0648	23.8	0.04497			34.408	0.01493	31.28	0.02431	24.48	6.99959E-4	31.28	0.01052	31.28	0.00442			31.28	0.01765	31.165	0.01007							23.12	1.69369E-4
31.921	0.03118	32.87858	0.01755															28.665	0.06317	23.975	0.044			34.661	0.01426	31.51	0.0239	24.66	6.86215E-4	31.51	0.00971	31.51	0.00446			31.51	0.0168	31.395	0.00985							23.29	1.67944E-4
32.154	0.02998	33.11857	0.0173															28.875	0.06153	24.15	0.04311			34.914	0.01362	31.74	0.02349	24.84	6.7291E-4	31.74	0.00891	31.74	0.00449			31.74	0.01599	31.625	0.00965							23.46	1.66389E-4
32.387	0.02882	33.35856	0.01704															29.085	0.05987	24.325	0.04228			35.167	0.013	31.97	0.02307	25.02	6.60057E-4	31.97	0.00812	31.97	0.00451			31.97	0.01524	31.855	0.00947							23.63	1.64767E-4
32.62	0.02769	33.59855	0.01678															29.295	0.05819	24.5	0.04153					32.2	0.02265	25.2	6.47653E-4	32.2	0.00736	32.2	0.00452			32.2	0.01453	32.085	0.00932							23.8	1.63134E-4
32.853	0.0266	33.83854	0.01651															29.505	0.05649	24.675	0.04084					32.43	0.02222	25.38	6.35677E-4	32.43	0.00663	32.43	0.00453			32.43	0.01386	32.315	0.00919							23.97	1.61534E-4
33.086	0.02555	34.07853	0.01621															29.715	0.05478	24.85	0.04021					32.66	0.02178	25.56	6.24101E-4	32.66	0.00595	32.66	0.00452			32.66	0.01324	32.545	0.00909							24.14	1.59992E-4
33.319	0.02452	34.31852	0.01589															29.925	0.05307	25.025	0.03963					32.89	0.02134	25.74	6.12893E-4	32.89	0.00532	32.89	0.00451			32.89	0.01266	32.775	0.00901							24.31	1.5852E-4
33.552	0.02352	34.55851	0.01555															30.135	0.05135	25.2	0.0391					33.12	0.02091	25.92	6.02022E-4	33.12	0.00475	33.12	0.00449			33.12	0.0121	33.005	0.00896							24.48	1.5711E-4
33.785	0.02255	34.7985	0.01519															30.345	0.04965	25.375	0.0386					33.35	0.02047	26.1	5.91466E-4	33.35	0.00423	33.35	0.00446			33.35	0.01157	33.235	0.00893							24.65	1.5574E-4
34.018	0.0216	35.03849	0.01481															30.555	0.04796	25.55	0.03813					33.58	0.02005	26.28	5.81213E-4	33.58	0.00377	33.58	0.00443			33.58	0.01106	33.465	0.00892							24.82	1.54374E-4
34.251	0.02066																	30.765	0.0463	25.725	0.03768					33.81	0.01963	26.46	5.71267E-4	33.81	0.00337	33.81	0.00439			33.81	0.01055	33.695	0.00893							24.99	1.5297E-4
34.484	0.01974																	30.975	0.04469	25.9	0.03724					34.04	0.01924	26.64	5.61649E-4	34.04	0.00301	34.04	0.00435			34.04	0.01005	33.925	0.00895							25.16	1.5148E-4
34.717	0.01883																	31.185	0.04312	26.075	0.03681					34.27	0.01887	26.82	5.52393E-4	34.27	0.00268	34.27	0.0043			34.27	0.00955	34.155	0.00897							25.33	1.49859E-4
34.95	0.01793																	31.395	0.04161	26.25	0.03639					34.5	0.01852	27	5.43549E-4	34.5	0.00239	34.5	0.00425			34.5	0.00906	34.385	0.009							25.5	1.48067E-4
35.183	0.01705																	31.605	0.04016	26.425	0.03596					34.73	0.0182	27.18	5.35175E-4	34.73	0.0021	34.73	0.0042			34.73	0.00856	34.615	0.00902							25.67	1.46076E-4
																		31.815	0.03877	26.6	0.03553					34.96	0.01791	27.36	5.27335E-4	34.96	0.00181	34.96	0.00415			34.96	0.00806	34.845	0.00904							25.84	1.43873E-4
																		32.025	0.03744	26.775	0.0351					35.19	0.01765	27.54	5.20089E-4	35.19	0.00152	35.19	0.00409			35.19	0.00756	35.075	0.00905							26.01	1.41465E-4
																		32.235	0.03617	26.95	0.03467							27.72	5.13492E-4																	26.18	1.38876E-4
																		32.445	0.03496	27.125	0.03425							27.9	5.07581E-4																	26.35	1.36153E-4
																		32.655	0.0338	27.3	0.03382							28.08	5.02376E-4																	26.52	1.33362E-4
																		32.865	0.03268	27.475	0.03341							28.26	4.9787E-4																	26.69	1.30588E-4
																		33.075	0.03159	27.65	0.03301							28.44	4.94028E-4																	26.86	1.27927E-4
																		33.285	0.03053	27.825	0.03263							28.62	4.90786E-4																	27.03	1.25486E-4
																		33.495	0.02949	28	0.03227							28.8	4.88054E-4																	27.2	1.23377E-4
																		33.705	0.02847	28.175	0.03193							28.98	4.85715E-4																	27.37	1.21706E-4
																		33.915	0.02746	28.35	0.03161							29.16	4.8363E-4																	27.54	1.20575E-4
																		34.125	0.02646	28.525	0.03132							29.34	4.81652E-4																	27.71	1.2007E-4
																		34.335	0.02547	28.7	0.03106							29.52	4.79622E-4																	27.88	1.20258E-4
																		34.545	0.0245	28.875	0.03083							29.7	4.7739E-4																	28.05	1.21183E-4
																		34.755	0.02354	29.05	0.03062							29.88	4.74813E-4																	28.22	1.22861E-4
																		34.965	0.0226	29.225	0.03044							30.06	4.71771E-4																	28.39	1.25281E-4
																		35.175	0.02167	29.4	0.03028							30.24	4.68171E-4																	28.56	1.28401E-4
																				29.575	0.03015							30.42	4.63953E-4																	28.73	1.32151E-4
																				29.75	0.03004							30.6	4.59091E-4																	28.9	1.36436E-4
																				29.925	0.02995							30.78	4.53601E-4																	29.07	1.41137E-4
																				30.1	0.02988							30.96	4.47534E-4																	29.24	1.46118E-4
																				30.275	0.02981							31.14	4.40975E-4																	29.41	1.5123E-4
																				30.45	0.02976							31.32	4.34038E-4																	29.58	1.56318E-4
																				30.625	0.0297							31.5	4.26857E-4																	29.75	1.61226E-4
																				30.8	0.02964							31.68	4.1958E-4																	29.92	1.65807E-4
																				30.975	0.02958							31.86	4.12359E-4																	30.09	1.69924E-4
																				31.15	0.0295							32.04	4.05337E-4																	30.26	1.73458E-4
																				31.325	0.0294							32.22	3.98645E-4																	30.43	1.7631E-4
																				31.5	0.02928							32.4	3.92391E-4																	30.6	1.7841E-4
																				31.675	0.02913							32.58	3.86653E-4																	30.77	1.79712E-4
																				31.85	0.02895							32.76	3.81477E-4																	30.94	1.80198E-4
																				32.025	0.02873							32.94	3.76874E-4																	31.11	1.79879E-4
																				32.2	0.02848							33.12	3.7282E-4																	31.28	1.78791E-4
																				32.375	0.02819							33.3	3.69259E-4																	31.45	1.76995E-4
																				32.55	0.02788							33.48	3.66106E-4																	31.62	1.7457E-4
																				32.725	0.02754							33.66	3.63256E-4																	31.79	1.71613E-4
																				32.9	0.02717							33.84	3.60589E-4																	31.96	1.68231E-4
																				33.075	0.0268							34.02	3.57981E-4																	32.13	1.6454E-4
																				33.25	0.02642							34.2	3.55309E-4																	32.3	1.60659E-4
																				33.425	0.02604							34.38	3.52459E-4																	32.47	1.56706E-4
																				33.6	0.02567							34.56	3.49336E-4																	32.64	1.52792E-4
																				33.775	0.02533							34.74	3.45867E-4																	32.81	1.49025E-4
																				33.95	0.02501							34.92	3.42006E-4																	32.98	1.45499E-4
																				34.125	0.02473							35.1	3.37735E-4																	33.15	1.42298E-4
																				34.3	0.02449																									33.32	1.39493E-4
																				34.475	0.02428																									33.49	1.37144E-4
																				34.65	0.02412																									33.66	1.35294E-4
																				34.825	0.02399																									33.83	1.33977E-4
																				35	0.02389																									34	1.33212E-4
																																														34.17	1.33006E-4
																																														34.34	1.33356E-4
																																														34.51	1.34246E-4
																																														34.68	1.35651E-4
																																														34.85	1.37533E-4
																																														35.02	1.39845E-4
[truncated: 4 more columns]

## Sheet: Fig.12
Fig.12a		Fig.12b		Fig.12c		Fig.12d		Fig.12e		Fig.12f		Fig.12g		Fig.12h		Fig.12i
x	y	x	y	x	y	x	y	x	y	x	y	x	y	x	y	x	y
0	0	0	0	0	0	0	0	0	0	0	0	0	0	0	0	0	0
0.3	0.01498	0.27648	0.01783	0.29835	0.05057	0.18169	0.00515	0.216	0.01393	0.3666	0.00374	0.276	0.01085	0.264	0.00455	0.264	0.00339
0.6	0.02221	0.54972	0.02673	0.5967	0.06604	0.36338	0.01835	0.432	0.0279	0.69494	0.00841	0.552	0.00455	0.528	0.00979	0.528	0.01022
0.9	0.03235	0.82296	0.03821	0.89505	0.08302	0.54506	0.03302	0.648	0.04333	1.02328	0.01718	0.732	0.01147	0.792	0.01743	0.792	0.02007
1.2	0.04557	1.0962	0.05233	1.1934	0.10135	0.72675	0.04909	0.864	0.06014	1.35163	0.03111	1.104	0.01587	1.056	0.02761	1.056	0.0331
1.5	0.06193	1.36944	0.06906	1.49175	0.1208	0.90844	0.06649	1.08	0.07823	1.67997	0.05097	1.38	0.0302	1.32	0.0404	1.32	0.04935
1.8	0.08137	1.64268	0.08826	1.7901	0.14112	1.09013	0.08511	1.296	0.09749	2.00831	0.07701	1.656	0.04723	1.584	0.05573	1.584	0.06871
2.1	0.10371	1.91592	0.10975	2.08845	0.16207	1.27181	0.10483	1.512	0.11779	2.33666	0.10886	1.932	0.06684	1.848	0.07346	1.848	0.09093
2.4	0.12865	2.18916	0.13322	2.3868	0.18336	1.4535	0.12551	1.728	0.13896	2.665	0.14541	2.208	0.08876	2.112	0.09332	2.112	0.11564
2.7	0.15576	2.4624	0.15833	2.68515	0.20471	1.63519	0.14698	1.944	0.16084	2.99334	0.18488	2.484	0.11267	2.376	0.11495	2.376	0.14233
3	0.18455	2.73564	0.18465	2.9835	0.22585	1.81687	0.16909	2.16	0.18324	3.32169	0.22498	2.76	0.13816	2.64	0.13791	2.64	0.1704
3.3	0.21442	3.00888	0.2117	3.28185	0.24654	1.99856	0.19166	2.376	0.20596	3.65003	0.26321	3.036	0.16475	2.904	0.1617	2.904	0.19919
3.6	0.24474	3.28212	0.23901	3.5802	0.26653	2.18025	0.21449	2.592	0.2288	3.97837	0.29715	3.312	0.19194	3.168	0.18578	3.168	0.22798
3.9	0.27488	3.55536	0.26607	3.87855	0.28564	2.36194	0.2374	2.808	0.25157	4.30672	0.32486	3.588	0.21922	3.432	0.2096	3.432	0.25605
4.2	0.3042	3.8286	0.29238	4.1769	0.30371	2.54363	0.2602	3.024	0.27408	4.63506	0.34512	3.864	0.24609	3.696	0.23262	3.696	0.28272
4.5	0.33213	4.10184	0.3175	4.47525	0.32065	2.72531	0.28272	3.24	0.29612	4.9634	0.3576	4.14	0.27205	3.96	0.25433	3.96	0.30736
4.8	0.35817	4.37508	0.34101	4.7736	0.33641	2.907	0.30477	3.456	0.31753	5.29175	0.36292	4.416	0.29671	4.224	0.27432	4.224	0.32946
5.1	0.38193	4.64832	0.36259	5.07195	0.35102	3.08869	0.32621	3.672	0.33815	5.62009	0.36248	4.692	0.31971	4.488	0.29224	4.488	0.34862
5.4	0.40315	4.92156	0.38197	5.3703	0.36457	3.27038	0.34689	3.888	0.35783	5.94843	0.35821	4.968	0.34078	4.752	0.30786	4.752	0.36459
5.7	0.42171	5.1948	0.399	5.66865	0.3772	3.45206	0.36667	4.104	0.37646	6.27678	0.35228	5.244	0.35976	5.016	0.32108	5.016	0.37727
6	0.43765	5.46804	0.41361	5.967	0.38914	3.63375	0.38547	4.32	0.39395	6.60512	0.34675	5.52	0.37655	5.28	0.3319	5.28	0.38675
6.3	0.45115	5.74128	0.42583	6.26535	0.40066	3.81544	0.40318	4.536	0.41024	6.93347	0.34327	5.796	0.39118	5.544	0.34049	5.544	0.39324
6.6	0.46252	6.01452	0.43581	6.5637	0.41212	3.99713	0.41977	4.752	0.42529	7.26181	0.34291	6.072	0.40374	5.808	0.3471	5.808	0.39713
6.9	0.47221	6.28776	0.44376	6.86205	0.42388	4.17881	0.43518	4.968	0.43912	7.59015	0.34611	6.348	0.41437	6.072	0.35211	6.072	0.39891
7.2	0.48074	6.561	0.45001	7.1604	0.43637	4.3605	0.44942	5.184	0.45175	7.9185	0.35271	6.624	0.4233	6.336	0.35599	6.336	0.3992
7.5	0.4887	6.83424	0.45493	7.45875	0.45006	4.54219	0.4625	5.4	0.46324	8.24684	0.36208	6.9	0.43076	6.6	0.35927	6.6	0.39867
7.8	0.49673	7.10748	0.45897	7.7571	0.4654	4.72388	0.47447	5.616	0.4737	8.57518	0.37336	7.176	0.43703	6.864	0.36254	6.864	0.39802
8.1	0.50543	7.38072	0.4626	8.05545	0.48287	4.90556	0.48539	5.832	0.48325	8.90353	0.38558	7.452	0.44235	7.128	0.3664	7.128	0.39797
8.4	0.51538	7.65396	0.46632	8.3538	0.50292	5.08725	0.49534	6.048	0.49204	9.23187	0.39787	7.728	0.44695	7.392	0.37145	7.392	0.39918
8.7	0.52705	7.9272	0.47064	8.65215	0.52598	5.26894	0.50443	6.264	0.50025	9.56021	0.40951	8.004	0.45103	7.656	0.37824	7.656	0.40229
9	0.54083	8.20044	0.47603	8.9505	0.55243	5.45063	0.51278	6.48	0.50806	9.88856	0.41997	8.28	0.45473	7.92	0.38729	7.92	0.40781
9.3	0.55695	8.47368	0.48296	9.24885	0.58261	5.63231	0.52052	6.696	0.51569	10.2169	0.42891	8.556	0.45814	8.184	0.39902	8.184	0.41615
9.6	0.57549	8.74692	0.49183	9.5472	0.61676	5.814	0.52781	6.912	0.52336	10.54524	0.43608	8.832	0.46129	8.448	0.41377	8.448	0.42762
9.9	0.59638	9.02016	0.50299	9.84555	0.65506	5.99569	0.53479	7.128	0.5313	10.87359	0.44132	9.108	0.46415	8.712	0.43177	8.712	0.44237
10.2	0.61936	9.2934	0.51672	10.1439	0.69758	6.17738	0.54161	7.344	0.53972	11.20193	0.44452	9.384	0.46665	8.976	0.45315	8.976	0.46043
10.5	0.64403	9.56664	0.53324	10.44225	0.7443	6.35906	0.54843	7.56	0.54886	11.53027	0.44559	9.66	0.46866	9.24	0.4779	9.24	0.4817
10.8	0.66985	9.83988	0.55266	10.7406	0.79508	6.54075	0.55541	7.776	0.55892	11.85862	0.4445	9.936	0.47003	9.504	0.50592	9.504	0.50598
11.1	0.69614	10.11312	0.57503	11.03895	0.84969	6.72244	0.56269	7.992	0.57009	12.18696	0.44132	10.212	0.47061	9.768	0.53701	9.768	0.53296
11.4	0.72217	10.38636	0.6003	11.3373	0.90776	6.90413	0.57041	8.208	0.58256	12.5153	0.43624	10.488	0.47023	10.032	0.57083	10.032	0.56224
11.7	0.74711	10.6596	0.62837	11.63565	0.96882	7.08581	0.57869	8.424	0.59646	12.84365	0.42954	10.764	0.46874	10.296	0.60701	10.296	0.59337
12	0.77017	10.93284	0.65903	11.934	1.03231	7.2675	0.58765	8.64	0.61192	13.17199	0.42159	11.04	0.46604	10.56	0.64506	10.56	0.62586
12.3	0.79053	11.20608	0.69202	12.23235	1.09756	7.44919	0.59738	8.856	0.62903	13.50033	0.41281	11.316	0.46203	10.824	0.68445	10.824	0.65921
12.6	0.80746	11.47932	0.72701	12.5307	1.16382	7.63088	0.60796	9.072	0.64782	13.82868	0.40354	11.592	0.45671	11.088	0.7246	11.088	0.69288
12.9	0.82032	11.75256	0.76361	12.82905	1.23026	7.81256	0.61944	9.288	0.66833	14.15702	0.39402	11.868	0.45007	11.352	0.7649	11.352	0.72637
13.2	0.82857	12.0258	0.8014	13.1274	1.296	7.99425	0.63187	9.504	0.69051	14.48536	0.38434	12.144	0.4422	11.616	0.80473	11.616	0.75921
13.5	0.83183	12.29904	0.83989	13.42575	1.36014	8.17594	0.64527	9.72	0.71431	14.81371	0.3744	12.42	0.43322	11.88	0.84345	11.88	0.79092
13.8	0.82988	12.57228	0.87857	13.7241	1.42173	8.35763	0.65964	9.936	0.7396	15.14205	0.36397	12.696	0.42328	12.144	0.88045	12.144	0.82109
14.1	0.82265	12.84552	0.91693	14.02245	1.47984	8.53931	0.67495	10.152	0.76625	15.47039	0.35274	12.972	0.41258	12.408	0.9151	12.408	0.84932
14.4	0.81025	13.11876	0.95441	14.3208	1.53356	8.721	0.69117	10.368	0.79408	15.79874	0.34041	13.248	0.40133	12.672	0.94685	12.672	0.87526
14.7	0.79294	13.392	0.99046	14.61915	1.58201	8.90269	0.70824	10.584	0.82285	16.12708	0.32679	13.524	0.38975	12.936	0.97514	12.936	0.89859
15	0.77111	13.66524	1.02454	14.9175	1.62438	9.08437	0.72608	10.8	0.85231	16.45542	0.31181	13.8	0.37805	13.2	0.99948	13.2	0.91899
15.3	0.74528	13.93848	1.0561	15.21585	1.65994	9.26606	0.74461	11.016	0.8822	16.78377	0.2956	14.076	0.36643	13.464	1.01944	13.464	0.93621
15.6	0.71608	14.21172	1.08463	15.5142	1.68805	9.44775	0.76372	11.232	0.9122	17.11211	0.27847	14.352	0.35506	13.728	1.03463	13.728	0.94999
15.9	0.68417	14.48496	1.10964	15.81255	1.70818	9.62944	0.78329	11.448	0.942	17.44045	0.26084	14.628	0.34406	13.992	1.04475	13.992	0.96009
16.2	0.65029	14.7582	1.13068	16.1109	1.71994	9.81113	0.8032	11.664	0.97126	17.7688	0.24318	14.904	0.33352	14.256	1.04957	14.256	0.96632
16.5	0.61517	15.03144	1.14736	16.40925	1.72304	9.99281	0.82331	11.88	0.99964	18.09714	0.22597	15.18	0.3235	14.52	1.04893	14.52	0.9685
16.8	0.5795	15.30468	1.15933	16.7076	1.71735	10.1745	0.84347	12.096	1.02681	18.42549	0.20959	15.456	0.31398	14.784	1.04277	14.784	0.96648
17.1	0.54396	15.57792	1.16631	17.00595	1.70287	10.35619	0.86354	12.312	1.05241	18.75383	0.19429	15.732	0.30493	15.048	1.03113	15.048	0.96016
17.4	0.50914	15.85116	1.1681	17.3043	1.67977	10.53788	0.88336	12.528	1.07614	19.08217	0.1802	16.008	0.29628	15.312	1.01414	15.312	0.94949
17.7	0.47556	16.1244	1.16457	17.60265	1.64832	10.71956	0.90278	12.744	1.09766	19.41051	0.16733	16.284	0.28792	15.576	0.992	15.576	0.93447
18	0.44363	16.39764	1.15569	17.901	1.60894	10.90125	0.92164	12.96	1.11671	19.73886	0.15558	16.56	0.27975	15.84	0.96503	15.84	0.91518
18.3	0.41368	16.67088	1.1415	18.19935	1.56219	11.08294	0.93979	13.176	1.133	20.0672	0.14481	16.836	0.27163	16.104	0.93364	16.104	0.89174
18.6	0.38592	16.94412	1.12214	18.4977	1.5087	11.26463	0.95706	13.392	1.14632	20.39555	0.1349	17.112	0.26346	16.368	0.8983	16.368	0.86438
18.9	0.36047	17.21736	1.09784	18.79605	1.44922	11.44631	0.97332	13.608	1.15646	20.72389	0.12571	17.388	0.25513	16.632	0.85957	16.632	0.8334
19.2	0.33736	17.4906	1.06892	19.0944	1.3846	11.628	0.98842	13.824	1.16326	21.05223	0.11717	17.664	0.24656	16.896	0.81805	16.896	0.79916
19.5	0.31655	17.76384	1.03576	19.39275	1.31571	11.80969	1.00221	14.04	1.16659	21.38057	0.10924	17.94	0.2377	17.16	0.77441	17.16	0.7621
19.8	0.29791	18.03708	0.99883	19.6911	1.24349	11.99138	1.01457	14.256	1.16639	21.70892	0.10191	18.216	0.22852	17.424	0.72931	17.424	0.72274
20.1	0.28128	18.31032	0.95864	19.98945	1.1689	12.17306	1.02536	14.472	1.16261	22.03726	0.09518	18.492	0.21904	17.688	0.68344	17.688	0.68161
20.4	0.26647	18.58356	0.91579	20.2878	1.09289	12.35475	1.03449	14.688	1.15526	22.36561	0.08908	18.768	0.2093	17.952	0.63747	17.952	0.63932
20.7	0.25325	18.8568	0.87086	20.58615	1.01641	12.53644	1.04184	14.904	1.14439	22.69395	0.08358	19.044	0.19937	18.216	0.59206	18.216	0.59647
21	0.2414	19.13004	0.8245	20.8845	0.94037	12.71813	1.04731	15.12	1.13009	23.02229	0.07868	19.32	0.18935	18.48	0.54778	18.48	0.55366
21.3	0.2307	19.40328	0.77732	21.18285	0.86563	12.89981	1.05083	15.336	1.1125	23.35064	0.07432	19.596	0.17933	18.744	0.50517	18.744	0.51147
21.6	0.22095	19.67652	0.72996	21.4812	0.79297	13.0815	1.05233	15.552	1.09177	23.67898	0.07047	19.872	0.16944	19.008	0.46469	19.008	0.47045
21.9	0.21196	19.94976	0.68299	21.77955	0.7231	13.26319	1.05175	15.768	1.06811	24.00732	0.06705	20.148	0.15981	19.272	0.42671	19.272	0.43109
22.2	0.20359	20.223	0.63696	22.0779	0.65665	13.44488	1.04906	15.984	1.04174	24.33567	0.06401	20.424	0.15054	19.536	0.39149	19.536	0.3938
22.5	0.19571	20.49624	0.59239	22.37625	0.59414	13.62656	1.04423	16.2	1.01294	24.66401	0.06129	20.7	0.14173	19.8	0.35922	19.8	0.35893
22.8	0.18823	20.76948	0.54968	22.6746	0.53598	13.80825	1.03725	16.416	0.98197	24.99235	0.05884	20.976	0.13347	20.064	0.32998	20.064	0.32672
23.1	0.18109	21.04272	0.50922	22.97295	0.48247	13.98994	1.02813	16.632	0.94913	25.3207	0.05661	21.252	0.12582	20.328	0.30377	20.328	0.29732
23.4	0.17424	21.31596	0.47127	23.2713	0.43383	14.17163	1.01691	16.848	0.91472	25.64904	0.05455	21.528	0.11881	20.592	0.2805	20.592	0.27081
23.7	0.16768	21.5892	0.43605	23.56965	0.39013	14.35331	1.00362	17.064	0.87907	25.97738	0.05265	21.804	0.11245	20.856	0.26002	20.856	0.24716
24	0.16139	21.86244	0.40368	23.868	0.35138	14.535	0.98832	17.28	0.84249	26.30573	0.05087	22.08	0.10673	21.12	0.24212	21.12	0.22629
24.3	0.15538	22.13568	0.37421	24.16635	0.31746	14.71669	0.9711	17.496	0.80529	26.63407	0.04918	22.356	0.10162	21.384	0.22655	21.384	0.20802
24.6	0.14965	22.40892	0.34762	24.4647	0.2882	14.89838	0.95205	17.712	0.76778	26.96241	0.04759	22.632	0.09706	21.648	0.21302	21.648	0.19216
24.9	0.14423	22.68216	0.32383	24.76305	0.26334	15.08006	0.93128	17.928	0.73026	27.29076	0.04607	22.908	0.09299	21.912	0.20127	21.912	0.17844
25.2	0.1391	22.9554	0.30269	25.0614	0.24255	15.26175	0.90892	18.144	0.69302	27.6191	0.04464	23.184	0.08935	22.176	0.19098	22.176	0.1666
25.5	0.13429	23.22864	0.28404	25.35975	0.22546	15.44344	0.88513	18.36	0.65631	27.94744	0.0433	23.46	0.08605	22.44	0.1819	22.44	0.15637
25.8	0.12978	23.50188	0.26765	25.6581	0.21166	15.62513	0.86004	18.576	0.62038	28.27579	0.04206	23.736	0.08302	22.704	0.17378	22.704	0.14746
26.1	0.12555	23.77512	0.25329	25.95645	0.20071	15.80681	0.83383	18.792	0.58545	28.60413	0.04093	24.012	0.08021	22.968	0.1664	22.968	0.13963
26.4	0.1216	24.04836	0.24072	26.2548	0.19218	15.9885	0.80667	19.008	0.55171	28.93248	0.03992	24.288	0.07756	23.232	0.15959	23.232	0.13265
26.7	0.1179	24.3216	0.2297	26.55315	0.18562	16.17019	0.77876	19.224	0.51933	29.26082	0.03901	24.564	0.07502	23.496	0.1532	23.496	0.12634
27	0.11441	24.59484	0.21997	26.8515	0.18061	16.35187	0.75028	19.44	0.48845	29.58916	0.03821	24.84	0.07255	23.76	0.14713	23.76	0.12052
27.3	0.11112	24.86808	0.21133	27.14985	0.17674	16.53356	0.72141	19.656	0.45917	29.9175	0.03749	25.116	0.07016	24.024	0.14132	24.024	0.11509
27.6	0.10799	25.14132	0.20356	27.4482	0.17364	16.71525	0.69236	19.872	0.43159	30.24585	0.03682	25.392	0.06782	24.288	0.13573	24.288	0.10997
27.9	0.105	25.41456	0.1965	27.74655	0.17097	16.89694	0.66331	20.088	0.40574	30.57419	0.03618	25.668	0.06554	24.552	0.13036	24.552	0.1051
28.2	0.10212	25.6878	0.18999	28.0449	0.16846	17.07863	0.63445	20.304	0.38167	30.90253	0.03553	25.944	0.06333	24.816	0.1252	24.816	0.10047
28.5	0.09934	25.96104	0.1839	28.34325	0.16584	17.26031	0.60595	20.52	0.35936	31.23088	0.03485	26.22	0.0612	25.08	0.12029	25.08	0.09607
28.8	0.09665	26.23428	0.17815	28.6416	0.16295	17.442	0.57798	20.736	0.33881	31.55922	0.03411	26.496	0.05918	25.344	0.11564	25.344	0.09192
29.1	0.09404	26.50752	0.17266	28.93995	0.15962	17.62369	0.55069	20.952	0.31997	31.88756	0.03333	26.772	0.05728	25.608	0.11128	25.608	0.08804
29.4	0.0915	26.78076	0.16739	29.2383	0.15579	17.80538	0.52423	21.168	0.30277	32.21591	0.03251	27.048	0.05551	25.872	0.10724	25.872	0.08445
29.7	0.08906	27.054	0.1623	29.53665	0.1514	17.98706	0.49871	21.384	0.28715	32.54425	0.03167	27.324	0.05389	26.136	0.10351	26.136	0.08117
30	0.0867	27.32724	0.15739	29.835	0.14644	18.16875	0.47425	21.6	0.273	32.8726	0.03084	27.6	0.0524	26.4	0.1001	26.4	0.0782
30.3	0.08445	27.60048	0.15266	30.13335	0.14096	18.35044	0.45092	21.816	0.26023	33.20094	0.03006	27.876	0.05106	26.664	0.09701	26.664	0.07555
30.6	0.08231	27.87372	0.1481	30.4317	0.13501	18.53213	0.42881	22.032	0.24872	33.52928	0.02935	28.152	0.04986	26.928	0.0942	26.928	0.07321
30.9	0.08029	28.14696	0.14373	30.73005	0.1287	18.71381	0.40795	22.248	0.23837	33.85763	0.02872	28.428	0.04878	27.192	0.09164	27.192	0.07114
31.2	0.07841	28.4202	0.13955	31.0284	0.12212	18.8955	0.38838	22.464	0.22904	34.18597	0.02818	28.704	0.0478	27.456	0.08931	27.456	0.06932
31.5	0.07666	28.69344	0.13558	31.32675	0.1154	19.07719	0.37011	22.68	0.22063	34.51431	0.0277	28.98	0.0469	27.72	0.08715	27.72	0.0677
31.8	0.07505	28.96668	0.13182	31.6251	0.10866	19.25888	0.35312	22.896	0.21301	34.84266	0.02727	29.256	0.04607	27.984	0.08512	27.984	0.06624
32.1	0.07357	29.23992	0.12826	31.92345	0.10203	19.44056	0.33738	23.112	0.20608	35.171	0.02685	29.532	0.04527	28.248	0.08319	28.248	0.0649
32.4	0.07222	29.51316	0.1249	32.2218	0.09562	19.62225	0.32287	23.328	0.19972			29.808	0.04451	28.512	0.08131	28.512	0.06362
32.7	0.071	29.7864	0.12174	32.52015	0.08954	19.80394	0.30952	23.544	0.19383			30.084	0.04375	28.776	0.07947	28.776	0.06237
33	0.06987	30.05964	0.11876	32.8185	0.08388	19.98563	0.29725	23.76	0.18832			30.36	0.04299	29.04	0.07764	29.04	0.06112
33.3	0.06885	30.33288	0.11593	33.11685	0.07871	20.16731	0.286	23.976	0.18311			30.636	0.04223	29.304	0.07581	29.304	0.05984
33.6	0.0679	30.60612	0.11325	33.4152	0.07408	20.349	0.27568	24.192	0.17813			30.912	0.04145	29.568	0.07397	29.568	0.05852
33.9	0.06702	30.87936	0.11069	33.71355	0.07003	20.53069	0.2662	24.408	0.1733			31.188	0.04067	29.832	0.07214	29.832	0.05716
34.2	0.06619	31.1526	0.10824	34.0119	0.06656	20.71238	0.25746	24.624	0.16859			31.464	0.03989	30.096	0.07033	30.096	0.05576
34.5	0.0654	31.42584	0.10587	34.31025	0.06366	20.89406	0.24937	24.84	0.16395			31.74	0.0391	30.36	0.06855	30.36	0.05433
34.8	0.06465	31.69908	0.10358	34.6086	0.0613	21.07575	0.24184	25.056	0.15934			32.016	0.03834	30.624	0.06681	30.624	0.05289
35.1	0.06392	31.97232	0.10135	34.90695	0.05944	21.25744	0.23478	25.272	0.15475			32.292	0.03759	30.888	0.06515	30.888	0.05147
		32.24556	0.09917	35.2053	0.058	21.43912	0.2281	25.488	0.15017			32.568	0.03687	31.152	0.06356	31.152	0.05008
		32.5188	0.09703			21.62081	0.22173	25.704	0.14558			32.844	0.03619	31.416	0.06208	31.416	0.04875
		32.79204	0.09493			21.8025	0.21561	25.92	0.14099			33.12	0.03555	31.68	0.06069	31.68	0.0475
		33.06528	0.09287			21.98419	0.20966	26.136	0.1364			33.396	0.03496	31.944	0.05942	31.944	0.04634
		33.33852	0.09086			22.16588	0.20385	26.352	0.13184			33.672	0.03441	32.208	0.05824	32.208	0.04528
		33.61176	0.08888			22.34756	0.19814	26.568	0.12731			33.948	0.03391	32.472	0.05717	32.472	0.04432
		33.885	0.08695			22.52925	0.19249	26.784	0.12283			34.224	0.03344	32.736	0.05618	32.736	0.04345
		34.15824	0.08507			22.71094	0.18689	27	0.11842			34.5	0.033	33	0.05526	33	0.04267
		34.43148	0.08323			22.89262	0.18133	27.216	0.11411			34.776	0.0326	33.264	0.05439	33.264	0.04197
		34.70472	0.08143			23.07431	0.17581	27.432	0.10991			35.052	0.03221	33.528	0.05355	33.528	0.04133
		34.97796	0.07968			23.256	0.17033	27.648	0.10584					33.792	0.05274	33.792	0.04072
		35.2512	0.07796			23.43769	0.1649	27.864	0.10191					34.056	0.05192	34.056	0.04013
						23.61938	0.15954	28.08	0.09815					34.32	0.0511	34.32	0.03954
						23.80106	0.15428	28.296	0.09456					34.584	0.05026	34.584	0.03894
						23.98275	0.14913	28.512	0.09114					34.848	0.0494	34.848	0.03831
						24.16444	0.14412	28.728	0.08791					35.112	0.04852	35.112	0.03764
						24.34613	0.13926	28.944	0.08487
						24.52781	0.13459	29.16	0.082
						24.7095	0.13011	29.376	0.07931
						24.89119	0.12584	29.592	0.07678
						25.07287	0.1218	29.808	0.0744
						25.25456	0.11799	30.024	0.07217
						25.43625	0.1144	30.24	0.07007
						25.61794	0.11104	30.456	0.06807
						25.79963	0.1079	30.672	0.06617
						25.98131	0.10496	30.888	0.06434
						26.163	0.10221	31.104	0.06257
						26.34469	0.09963	31.32	0.06085
						26.52637	0.09721	31.536	0.05916
						26.70806	0.09491	31.752	0.05749
						26.88975	0.09271	31.968	0.05582
						27.07144	0.09059	32.184	0.05416
						27.25313	0.08854	32.4	0.05249
						27.43481	0.08652	32.616	0.0508
						27.6165	0.08453	32.832	0.04911
						27.79819	0.08255	33.048	0.0474
						27.97988	0.08056	33.264	0.04569
						28.16156	0.07856	33.48	0.04397
						28.34325	0.07655	33.696	0.04224
						28.52494	0.07453	33.912	0.04053
						28.70663	0.07249	34.128	0.03882
						28.88831	0.07045	34.344	0.03714
						29.07	0.06841	34.56	0.03549
						29.25169	0.06639	34.776	0.03387
						29.43338	0.06439	34.992	0.03229
						29.61506	0.06243	35.208	0.03076
						29.79675	0.06052
						29.97844	0.05868
						30.16012	0.05691
						30.34181	0.05522
						30.5235	0.05363
						30.70519	0.05214
						30.88687	0.05075
						31.06856	0.04945
						31.25025	0.04826
						31.43194	0.04715
						31.61363	0.04613
						31.79531	0.04518
						31.977	0.0443
						32.15869	0.04346
						32.34038	0.04265
						32.52207	0.04187
						32.70375	0.04109
						32.88544	0.0403
						33.06713	0.0395
						33.24881	0.03866
						33.4305	0.03779
						33.61219	0.03687
						33.79388	0.03591
						33.97556	0.03491
						34.15725	0.03385
						34.33894	0.03276
						34.52062	0.03163
						34.70231	0.03047
						34.884	0.0293
						35.06569	0.02812

[truncated: 3 more sheets: Fig.13, Fig.14, Fig.15]
